# Supplementary material for: Integration of multi-omics data for prediction of phenotypic traits using random forest
Source: BMC Bioinformatics. 2016 Jun 6;17(Suppl 5):180. doi: 10.1186/s12859-016-1043-4 (PMC4905610; doi:10.1186/s12859-016-1043-4)
Supplement: Additional file 1: — List of the data sets used in this article. (XLSX 14739 kb) [file 12859_2016_1043_MOESM1_ESM.xlsx]

## Sheet: Phenotypes
Genotype	Flesh Colour	Genotype	tubershape	Genotype	decol5min	Genotype	DSC_Onset
CE017	41.5178	CE017	2.5	CE17	2	CE017	63.53
CE069	25.6851	CE072	1.5	CE72	5	CE072	63.98
CE072	9.205	CE084	1.67	CE84	4	CE084	62.7
CE084	6.992	CE110	1.5	CE110	3.5	CE110	65.53
CE110	18.7678	CE141	1.17	CE141	0.5	CE141	63.52
CE141	37.6791	CE145	2.25	CE145	2.5	CE145	63.93
CE145	32.4717	CE155	1.5	CE155	2	CE155	64.5
CE155	21.6658	CE165	5	CE165	1.5	CE165	62.04
CE164	9.927	CE171	2.67	CE171	3.5	CE171	63.86
CE165	24.7465	CE195	2	CE195	3	CE195	65.49
CE171	19.0686	CE202	2.5	CE202	4	CE202	63.7
CE195	11.6148	CE276	2.75	CE276	1	CE276	64.31
CE196	33.9994	CE277	2.25	CE277	3.5	CE277	65.04
CE202	16.7373	CE603	2	CE603	3	CE603	62.7
CE222	28.6226	CE604	1.42	CE604	4	CE604	63.63
CE276	32.4981	CE605	2	CE605	4.5	CE605	64.26
CE277	14.4021	CE607	4.58	CE607	3	CE607	64.42
CE602	24.9182	CE608	1.5	CE608	3.5	CE608	61.6
CE603	16.5705	CE609	1.5	CE609	4.5	CE609	63.87
CE604	7.1758	CE615	3.25	CE615	3.5	CE615	61.53
CE605	17.0667	CE624	2	CE624	1	CE624	64.59
CE607	13.4845	CE628	4.17	CE628	0.5	CE628	64.5
CE608	12.1856	CE630	3.33	CE630	3.5	CE630	63.57
CE609	23.8236	CE631	2.67	CE631	3	CE631	64.26
CE615	23.5007	CE632	1.33	CE632	3.5	CE632	64.17
CE624	43.2195	CE633	3.17	CE633	2.5	CE633	61.92
CE628	52.2601	CE635	4.33	CE635	0	CE635	62.46
CE630	18.1863	CE636	1.5	CE636	2	CE636	65.46
CE631	25.4454	CE639	1	CE639	3.5	CE639	63.77
CE632	42.2474	CE642	1.75	CE642	3	CE642	63.29
CE633	12.6404	CE648	1.83	CE648	3	CE648	63.85
CE635	36.3397	CE651	1.5	CE651	3.5	CE651	62.24
CE636	51.5186	CE653	2	CE653	4	CE653	65.24
CE639	26.8766	CE656	3.5	CE656	2	CE656	62.07
CE642	24.4855	CE658	1	CE658	3.5	CE658	62.94
CE648	21.3462	CE659	3.67	CE659	1.5	CE659	63.68
CE651	9.0605	CE660	2.5	CE660	2.5	CE660	62.02
CE653	18.0228	CE663	1.5	CE663	3	CE663	61.48
CE656	25.8722	CE664	5	CE664	0	CE664	64.61
CE658	8.0933	CE666	1.5	CE666	2	CE666	63.85
CE659	30.9962	CE667	3.17	CE667	1.5	CE667	63.94
CE660	26.14	CE668	2.25	CE668	2.5	CE668	63.9
CE663	25.1509	CE669	1.75	CE669	2.5	CE669	63.75
CE664	25.8261	CE673	1.67	CE673	2.5	CE673	62.71
CE666	11.7966	CE674	5	CE674	0.5	CE674	63.06
CE667	29.9288	CE675	2.5	CE675	4	CE680	64.26
CE668	28.3448	CE680	3.5	CE680	0	CE681	61.9
CE669	53.262	CE681	1.5	CE681	2	CE685	64.45
CE673	43.3217	CE685	2.5	CE685	0	CE688	63.52
CE674	25.882	CE688	1.67	CE688	3	CE689	63.17
CE675	37.3502	CE689	2.5	CE689	1	CE694	63.37
CE680	33.4037	CE694	1.5	CE694	3	CE696	66.83
CE681	42.812	CE696	2.75	CE696	1.5	CE697	65.27
CE685	25.1253	CE697	2.5	CE697	1.5	CE698	61.51
CE688	17.631	CE698	1.5	CE698	2.5	CE701	63.66
CE689	9.3993	CE702	3.83	CE702	4	CE702	62.67
CE694	31.408	CE709	2	CE709	3.5	CE709	63.15
CE696	57.0351	CE712	1.67	CE712	0.5	CE712	64.34
CE697	48.6133	CE714	1.5	CE714	2.5	CE714	62.27
CE698	26.7418	CE715	4.75	CE715	3.5	CE715	61.4
CE702	13.2972	CE717	1.67	CE717	0	CE717	62.21
CE709	13.3941	CE721	2.92	CE721	3.5	CE721	63.09
CE712	23.8292	CE722	1.83	CE722	1	CE722	64.29
CE714	7.7429	CE723	1.5	CE723	1.5	CE723	63.32
CE715	12.6272	CE724	2.5	CE724	2	CE724	63.29
CE717	25.479	CE726	2	CE726	3.5	CE726	63.02
CE721	19.9138	CE736	3.5	CE736	1.5	CE736	64.48
CE722	30.3484	CE738	3.58	CE738	2.5	CE738	65.07
CE723	8.4499	CE740	3	CE740	3	CE740	64.5
CE724	16.076	CE746	1.5	CE746	0	CE746	65.77
CE726	10.0924	CE747	4.75	CE747	1	CE747	63.98
CE732	7.6784	CE752	1.67	CE752	0	CE752	65.09
CE736	27.5526	CE755	2.25	CE755	2.5	CE755	62.41
CE738	8.5944	CE756	1.5	CE756	2	CE756	65.25
CE740	48.2774	CE769	3	CE769	3	CE769	61.63
CE746	31.8213	CE778	4.83	CE778	2.5	CE778	62.35
CE747	9.1045	CE782	3.5	CE782	1	CE782	64.42
CE752	50.5594	CE785	2.33	CE785	1	CE785	65.42
CE755	9.1515
CE756	38.8247
CE761	6.8875
CE765	12.7372
CE769	7.1308
CE778	7.0615
CE782	24.0721
CE785	27.9019

## Sheet: GC_MS
centrotype_RT (umin)_Mass(uD)	32_5113180_73	52_5126510_221	61_5251500_119	88_5439000_59	137_5598990_75	180_5968140_152	207_6212300_73	254_6702280_75	278_6733940_75	308_6822270_73	357_6838940_116	443_7026430_73	452_7128930_73	474_7255590_73	507_7406420_73	553_7668070_73	573_7703900_73	583_7838070_73	601_7936400_75	613_7982230_75	629_7996390_70	664_8143890_73	761_8461380_73	841_9084680_73	856_9173010_73	969_9234680_73	1026_9243840_158	1042_9281340_84	1103_9548000_73	1150_9583830_73	1162_9623830_341	1193_9641330_73	1310_9695490_102	1329_9714660_176	1369_9731320_73	1421_9826320_147	1426_9864650_147	1439_10021300_73	1451_10299600_143	1457_10315500_75	1492_10359600_73	1561_10435500_73	1641_10555500_73	1693_10657100_73	1752_10769600_73	1798_11074600_73	1847_11267100_56	1868_11357100_73	1892_11776200_100
CE017	1708.19	383.6	618.782	50.5163	27.7119	1056.01	1391.05	1860.5	25.409	27786.7	12745.3	214.842	555.311	1052.64	8262.78	157.474	925.396	723.765	25.409	485.754	41.7025	186.33	48982.1	1312.05	2105.97	65724.7	3585.18	856.522	14341.9	544.83	268.501	9088.43	4040.98	1725.79	6310.03	583.994	371.586	1134.31	82.3911	508.229	816.276	29928.3	812.955	2728.43	21967.9	23.765	608.2	2471.37	97.275
CE069	1643.76	338.153	637.456	24.8132	24.8132	1251.76	676.205	2010.26	26.7081	27925.6	9304.65	109.178	381.949	2011.77	8700.5	192.01	1235.36	507.258	26.7081	672.292	59.7872	28.8888	43687.5	1085.27	1050.66	63800.2	3158.37	2017.09	15102	607.122	488.952	8648.2	1711.15	1851.85	5454.17	595.215	261.134	650.402	109.763	764.955	716.578	19194	1615.47	5074.01	17663.1	24.8132	426.578	1578.58	132.443
CE072	1315.27	276.636	561.326	216.538	133.246	1540.08	1613.48	1706.66	1066	57697.4	50004.8	60.775	1102.13	1041.16	8700.49	197.402	1245.97	2801.67	253.811	395.407	39.2863	182.967	60537.1	1213.79	2792.04	75651.3	5905.22	10740.4	22362.4	321.952	319.033	10147.1	3799.33	1612.69	7591.46	591.397	398.911	750.858	78.4631	515.903	3054.72	48964.3	23095.5	3246.52	30241.3	47.6936	355.641	2210.77	183.333
CE084	1481.25	300.311	605.143	34.537	29.9116	1439.8	1046.91	1861.48	50.0656	29853.2	22261.4	90.9542	717.192	1025.7	8381.38	105.9	971.932	1907.73	25.2862	547.482	44.4477	66.6852	59026.5	1261.83	1063.68	77644	4579	2964.92	24123.6	383.084	265.589	16529.1	2728.58	1743.68	7226.59	623.798	351.113	806.85	101.934	735.774	2197.63	39265.7	4712.01	3962.17	27095.5	28.2601	388.545	2109.9	183.206
CE110	1309.43	297.92	593.631	1340.15	977.71	1803.98	1781.98	1080.39	280.442	31500.5	26134.5	64.1881	505.088	1247.21	8612.4	162.08	1301.74	1214.79	267.79	516.701	52.0662	73.1726	45016.4	2679.46	591.264	39805	4408.73	1450.71	19786.5	812.053	367.17	5482.64	1667.38	1652.98	5678.28	492.767	436.949	756.477	104.03	703.675	419.836	49441.2	2307.61	4228.07	22642.5	22.3981	291.503	2181.15	93.5962
CE141	1500.38	319.896	613.769	1657.02	1386.53	844.191	1674.59	1125.85	226.339	34271.4	26960.6	159.11	897.184	395.751	10652.7	29.5108	1052.79	1594.34	288.807	26.3693	2547.25	228.145	59620	1174.5	1540.21	78849	4822.9	2291.78	23619.2	325.017	98.7705	32974.2	12855.3	1625.57	6006.54	653.76	412.298	961.513	67.8311	440.988	4004.24	53064.5	7846.7	2468.76	30986.6	313.069	492.691	2518.4	91.3262
CE145	1472.24	326.922	682.219	1765.49	1419.55	1964.51	2009.7	1147.81	397.332	27930.7	9042.41	58.319	152.179	1172.87	10003.2	134.712	1526.63	233.903	532.445	130.725	3473.59	27.4439	19947.6	1555.7	2413.59	77362.4	3067.91	19509.3	7091.6	634.207	250.458	21099.8	2904.45	1812.13	4701.77	681.586	1418.13	1680.69	83.5722	511.126	2017.08	35891.6	19758	3117.12	25913.9	774.032	179.959	2741.44	66.7453
CE155	1517.02	346.063	648.774	94.1154	54.7331	916.386	900.368	1309.52	29.1253	28071.1	13476.1	342.374	450.833	1090.13	7847.59	99.0996	844.968	659.236	26.2799	338.054	33.4791	30.243	29310.2	1621.86	2003.11	58869.1	2831.48	2745.43	9222.17	629.052	256.802	6928.95	2680.45	1687.3	6027.49	571.366	573.615	1046.54	111.126	721.428	1892.44	36015.5	2543.38	4527.38	23574	25.1214	307.51	1569.41	117.392
CE164	1533.5	325.583	603.079	45.904	35.9152	1010.04	891.774	1072.16	62.6557	27970.9	8670.39	171.882	27.5802	2173.59	7633.18	107.665	996.93	580.913	27.5802	529.006	43.1005	32.0122	31896.8	1079.16	1256.09	58710.1	3406.16	1826	17069.9	343.847	492.317	6307.36	1348.52	1645.85	4174.99	532.81	439.969	1497.71	102.82	672.895	1509.04	20914.1	2441.77	4095.18	14974.2	25.5294	388.081	1676	102.703
CE165	1336.71	217.723	615.758	23.5456	23.689	988.819	658.409	1400.74	23.5456	26964.7	4742.7	175.203	373.377	873.246	8163.26	69.3706	848.84	459.115	23.689	343.32	33.6949	43.0566	40470.7	782.71	923.364	63935.9	2453.99	1970.88	11419.4	267.918	273.075	11647	3078.87	1781.88	4930.82	568.38	330.025	656.209	77.1265	591.642	253.357	20709.9	2756	3044.87	18034.8	23.5456	491.123	1529.81	41.5831
CE171	1605.79	312.788	624.143	62.244	26.7222	1432.85	784.178	2884.78	26.3476	28527.6	11160.1	75.1677	435.054	662.354	8597.65	314.59	959.396	612.184	29.4835	945.96	98.0048	101.341	63027.2	2388.61	1160.59	68973.5	5395.7	1433.54	25505	1252.69	188.796	10822.3	4410.63	1996.47	7476.64	627.42	530.804	1094.46	79.9254	639.288	1405.18	57887.4	1494.4	4074.41	45233.6	26.3476	564.853	2824.19	89.1974
CE195	1603.18	319.287	572.038	1570.79	1318.21	1255.41	1775.5	901.11	344.361	28162.9	10317.7	120.336	644.979	707.763	9371.27	85.6703	710.935	614.152	389.468	238.045	28.5551	212.742	41360.8	641.028	880.21	61825.3	2824.95	1121.47	11617.9	264.304	210.468	6763.59	9858.29	1362.28	4450.34	575.577	313.641	536.017	104.606	636.081	1118.41	18814.6	2548.82	3741.79	16209	254.841	312.824	2057.65	114.003
CE196	1841.36	399.288	570.679	23.6981	24.9323	810.068	1045.79	2103.81	23.6981	28463.4	15872	328.4	404.103	177.477	7852.79	255.605	1270.19	1367.16	23.6981	573.58	44.3928	184.148	52377	1472.41	2031.25	58475.4	5788.61	15634.9	19611	579.961	92.3164	9858.99	6501.61	1801.35	5552.41	598.089	627.751	817.215	90.2884	621.17	3728.98	45589.2	20920.9	4228.94	25881.1	24.9323	322.255	2762.88	142.785
CE202	1338.07	206.858	578.478	23.0516	24.2151	1303.29	1143.58	2114.52	68.379	27636.9	10364.5	119.892	361.277	818.223	8759.4	293.495	940.491	701.86	23.0516	667.203	77.8563	196.466	56572.6	1220.01	1896.96	53262.5	7469.22	4169.63	24615.7	132.005	274.69	7603.76	4495.35	1758.73	4940.05	606.511	538.172	1206.46	108.913	730.57	1549.31	38106.4	5748.66	4753.98	21395.2	21.7389	382.35	2362.59	133.009
CE222	1439.23	305.258	655.376	2051.48	1566.88	1691.72	1689.53	3560.9	247.909	28630.8	22307.3	114.465	690.372	1059.69	9189.33	401.525	968.413	853.865	259.442	2096.69	9053.77	93.5559	40865.6	2941.11	2019.19	67327.9	3809.4	8250.45	13224	1195.54	302.349	13246.4	11398.5	1670.87	5965.59	664.707	716.607	883.944	79.8378	539.797	2961.87	41082.1	6400.96	3408.98	23377.4	34.1381	559.51	3207.31	108.067
CE276	1691.33	410.78	695.99	23.8413	24.7682	1540.55	1747.41	3076.82	24.7682	27650.9	13516	50.2818	505.559	2241.28	9363.96	346.585	1028.58	495.323	24.7682	1013.13	132.561	81.8539	60398.2	1722.59	1105.6	51099.9	4967.68	3033.21	20060	958.009	566.925	7297.52	2716.28	1871.95	6824.05	625.199	244.013	485.097	75.7	508.937	1773.35	29242.6	3047.22	2337.29	29538.9	23.8413	807.972	2791.58	85.2191
CE277	2287.4	455.716	598.978	25.1296	24.1762	1603.03	1816.28	3231.68	24.1762	28292.4	15314.5	67.1102	523.243	444.812	8400.13	306.596	909.904	754.453	24.1762	24.1762	6353.68	196.552	85509	1215.16	2232.2	69506.4	7400.05	3736.73	28149.2	603.513	151.714	28576.6	6531.04	2089.58	8140.42	642.528	1084.73	659.587	111.754	765.972	180.73	45009.8	4304.96	4990.63	32730.1	25.1296	464.582	3628.28	110.282
CE602	1195.49	236.507	540.622	957.985	734.893	1676.92	1610.38	2122.49	428.083	40036	33793.4	48.9033	665.382	1231.58	8291.28	295.325	914.488	1340.06	493.813	642.531	64.2879	50.455	61827.4	1449.76	1908.27	60591.6	6454.7	2282.38	23254.2	527.471	341.288	13259.6	5337.87	1716.13	5585.45	606.214	893.24	1344.66	106.794	674.427	924.275	47695.3	2975.26	4020.11	27840.8	641.837	428.121	1951.08	152.149
CE603	1412.08	267.476	657.971	127.257	93.1933	2094.33	1543.75	2388.85	27.5809	27850.8	12874.6	27.5809	244.921	2198.01	7530.93	432.704	1159.26	1203.92	27.5809	871.172	93.8795	71.519	50400.8	2029.44	1814.35	59856	7754.97	20569	21959.1	861.14	584.695	8908.63	1044.77	2004.25	5685.17	590.426	862.413	729.75	117.512	809.342	2380.02	45337.9	22312.2	4073.37	30190.7	32.2043	369.242	3765.17	227.291
CE604	1401.78	245.194	585.089	23.8098	23.8098	1257.36	1412.99	1763.02	24.7745	37031.1	30931.1	112.547	619.981	1173.32	8760.48	155.175	770.98	1028.41	24.7745	724.523	7438.77	74.4585	44826.2	1295.78	1769.94	50667.4	3539.72	4351.12	14165.1	590.837	342.425	28014.5	5892.3	1899.91	7533.88	592.623	1286.87	965.142	63.6734	514.086	640.284	35616.9	5097.09	3401.13	28152.5	24.7745	338.619	2429.47	121.006
CE605	1631.71	332.742	598.258	89.9718	61.9446	1517.84	1403.06	3157.83	26.156	29291.5	22859.2	194.367	573.428	585.924	9373.3	275.042	1016.38	2090.14	26.156	916.166	104.331	379.381	85505.5	1134.92	1600.3	61118.5	6995.94	4982.31	34771.9	239.21	256.046	9827.91	5794.19	1796.65	6301.12	662.743	651.702	783.127	133.656	859.233	1599.87	37924.3	7407.31	3855.11	23286.5	26.156	364.5	3527.79	180.307
CE607	1363.42	308.968	555.263	31.5077	24.0849	885.49	944.058	730.4	24.0849	28594	17809.2	173.792	644.258	1214.73	7728.88	24.0849	1231.6	465.656	24.0849	112.319	23.3254	62.0862	31943.8	985.349	1226.7	57766.4	3156.88	6373.6	9532.22	115.754	361.927	13116.2	1119.83	1553.59	5351.74	572.192	1050.38	1031.26	112.483	763.114	1388.69	33628.1	14172.6	4381.03	13823	24.0849	365.543	1831.08	163.685
CE608	1954.14	481.408	680.764	1367.64	982.656	1346.01	1746.98	2546.21	326.095	29904.5	24625.8	120.068	887.943	1242.24	8392.69	281.811	1092.35	1103.62	403.553	736.665	70.434	114.37	41794	2156.15	1540.55	59940.9	3273.23	5190.05	13169.9	832.105	322.167	7711.1	6606.52	1506.56	5652.6	577.709	689.597	544.646	73.7644	439.223	716.569	36481.3	5523.44	2392.76	24670.3	31.1762	524.8	2905.45	114.719
CE609	2247.37	510.83	724.444	105.121	70.8537	1836.2	1048.6	1277.47	105.932	28406.8	15228.8	44.8574	469.08	3503.18	9599.47	32.0523	1149.42	771.107	39.7809	39.7809	3296.37	94.7552	37274.1	1323.77	1753.15	56761.1	3090.7	2179.17	22704.1	326.076	883.802	21520.7	4431.39	1668.52	5172.19	547.368	1575.94	988.636	144.897	971.961	1300.04	30504.5	3755.16	4587.83	23724.7	39.7809	331.639	4247.9	71.713
CE615	1994.61	383.21	558.11	23.2764	22.5659	1044.89	1769.26	2892	23.2764	35337.8	29360.8	229.492	846.419	1077.08	7301.56	111.684	884.577	1769.55	23.2764	2193.02	10466.5	265.467	87013.8	931.19	1568.33	80930.7	5997.5	768.041	36666.3	22.5659	350.357	56968.3	4229.94	2132.1	11454	630.859	561.691	1167.33	110.479	709.394	1794.59	34851.2	814.16	4565.21	28605.9	23.2764	565.568	2726.39	220.203
CE624	1319.1	235.468	567.073	59.755	47.021	1647.87	1014.64	1316.39	23.0351	34018.3	28197.2	142.965	862.74	784.248	9448.22	23.0351	1022.7	1119.78	20.6589	274.661	23.0351	81.9226	45010.3	1081.34	2410.38	76472.9	2781.75	4585.01	14456.4	182.869	235.174	13382.1	4960.74	1549.44	5631.52	586.544	892.681	978.475	79.7982	562.948	1382.16	37655.9	9509.31	3233.82	22064.7	23.0351	319.878	2434.67	108.815
CE628	1362.53	226.627	620.676	42.8315	24.8975	1762.47	1373.24	2208.82	58.6743	28205.2	15607	106.218	728.694	1241.75	12787.8	175.757	1151.44	846.987	23.9057	713.3	6723.05	182.162	45088.1	1448.23	1598.1	88462.9	3321.26	4028.21	16497	514.998	366.544	19353.7	7416.87	1754.4	6059.28	637.07	770.191	1247.6	110.228	669.197	1804.9	36683.4	3949.89	3865.48	20175.6	24.8975	408.606	2713.59	144.85
CE630	1415.83	305.711	576.745	2200.24	1662.65	1354.19	1508.07	3877.46	19.7117	81207.7	72871.7	54.6422	1246.86	2285.76	9000.7	512.808	915.054	1998.57	140.192	1537.41	3837.84	212.832	76475.3	1840.4	1490.4	71106.1	8639.19	1488.45	29344.4	710.96	549.312	17147.4	6380.38	1811.3	10635.5	558.08	301.164	516.27	47.2854	369.348	938.109	44578.7	1899.53	2031.05	30071.3	694.331	526.452	2964.67	133.399
CE631	1852.24	409.829	605.179	74.4335	33.9085	1282.67	813.157	2948.99	23.234	27648.2	11366.4	263.749	364.007	880.156	7162.6	299.97	1120.57	1314.2	24.9038	800.379	93.3701	143.525	94129.3	1577.01	732.131	113507	9423.53	3667.02	35927.8	226.438	390.172	11376.2	1538.04	1961.58	6627.83	580.271	359.966	693.477	111.331	721.285	347.612	38897.6	4202.98	3896.54	23127.2	23.234	543.825	2657.49	165.582
CE632	1682.43	387.827	638.335	1244.77	952.386	1094.83	1761	3809.43	159.125	41966.9	35744.6	213.086	1052.71	605.686	10205.9	497.654	1197.98	1908.78	227.576	3214.66	15037.3	123.606	72187.3	2443.08	1536.05	64630.6	7599.61	3667.18	23562.7	1400.65	212.349	34686.3	7241.62	1798.76	7706.11	652.105	663.79	566.328	129.578	890.087	4933.98	44777.8	3764.15	3832	30212.8	36.1573	470.26	3427.05	129.981
CE633	1534.51	335.77	614.7	80.4218	56.383	818.449	1505.51	4007.33	23.7641	28978.9	20412.5	450.138	755.063	166.223	8276.95	289.982	812.342	1237.51	24.9696	997.487	68.5741	327.231	90921.6	1599.15	1381.46	90588.8	6055.18	9066.51	29608.1	1248.46	35.8044	13618.1	6489.73	1967.8	9457.81	659.202	363.775	495.47	67.4415	472.772	575.47	41852.8	9313.11	3886.43	41005.4	23.7641	490.964	3467.08	261.189
CE635	1749.76	398.461	594.548	435.555	296.338	1657.31	1595.53	1366.87	45.5177	27025.8	5987.43	84.0985	130.104	2256.64	9521.52	152.592	1283.38	858.331	25.6692	620.077	58.861	89.7535	28755.1	918.809	2012.85	64704.1	2690.47	2459.4	14852.3	444.256	499.726	8605.73	5890.96	1684.53	2090.72	587.744	505.014	824.633	111.115	710.2	2391.11	22916.1	2899.03	4075.65	20623.7	43.7175	295.066	2217.67	207.894
CE636	1513.32	361.531	602.69	1962.4	1507.62	1757.04	2280.47	2871.62	219.224	27238.9	9650.16	99.3413	778.724	1076.22	12458.9	321.439	1242.14	349.186	264.405	1066.29	4399.5	27.434	51394.4	1830.95	1180.67	85354.8	3985.58	3141.88	10015.9	778.496	297.077	12909.5	4317.76	1418.82	4406.06	591.196	1282.19	1324.49	59.5025	386.139	914.643	30938.8	2949.93	2185.15	20839.6	33.634	301.753	2381.79	45.9757
CE639	1842.47	410.28	651.836	117.503	91.4172	1091.6	980.466	1545.26	48.2429	32475.8	25758.5	124.498	631.738	1409.53	7237.59	196.899	1046.47	750.412	27.2414	134.473	3233.07	99.2872	37604.8	1100.93	1975.81	76632.4	3707.58	3440.87	12102.8	255.413	360.348	19843.8	8821.13	1900.94	7706.69	613.004	493.59	667.161	119.518	754.724	1156.51	37925.8	5488.52	4453.93	22305.8	33.4514	358.539	2736.29	101.362
CE642	1291.78	230.347	590.937	726.749	498.34	1512.3	1173.88	1520.17	739.949	28197.5	15542.4	65.6772	588.063	2753.95	10050.1	101.487	1303.8	423.231	448.696	23.3129	4789.01	53.1195	36596.1	1205.39	1275.18	81514.3	2292.5	2443.02	8781.68	244.684	632.646	16467.4	3393.09	1609.74	5054.14	565.107	908.674	1128.4	72.7817	498.528	862.02	38455.4	4649.03	2649.26	25662.6	557.954	207.031	2031.17	63.1908
CE648	2043.9	414.475	564.282	73.2366	50.1012	1581.92	1326.98	1464.05	22.3277	28589.5	19824.8	162.539	721.686	822.448	9269.27	115.119	898.601	1133.54	22.3277	421.716	49.3178	95.0583	55838.4	1007.21	1639.4	67530.5	5667.79	1985.96	24092.4	168.194	247.522	10306.7	6923.61	1573.4	5090.8	582.396	633.213	836.28	115.21	798.651	1187.07	37539.6	4362.52	4354.63	20341.3	22.1693	279.988	2254.56	111.346
CE651	2162.53	455.929	631.083	25.9033	27.5405	968.738	2333.65	2010.99	70.1225	27464.8	4664.58	302.275	303.373	512.367	7324.78	208.571	1185.4	589.635	27.5405	408.797	40.6691	23.009	59687.1	928.685	2714.97	95108.5	4746.85	6935.69	14705.5	530.12	230.109	12488.1	1362.41	1917.96	6995.59	623.173	865.703	1331.59	105.592	726.347	415.194	25406.5	8138.89	4096.12	27019.3	25.9033	387.568	1680.77	111.756
CE653	1438.2	266.599	575.873	36.9343	25.9465	1161.58	912.5	903.901	48.5754	28183.1	14700.5	150.801	423.621	3014.09	7715.72	23.4919	1246.27	491.907	23.4919	270.538	23.4919	39.7407	29435.3	789.344	1911.96	78131.3	2591.06	1689.73	10619	83.5551	745.917	12476.3	4476.52	1716.3	5130.3	513.788	689.476	1271.52	92.6888	610.609	1480.09	21962.1	3042.81	3042.05	13353.4	23.1653	236.796	1961.45	49.765
CE656	1742.69	377.479	721.593	39.519	27.8692	1237.15	1760.04	3266.11	27.3833	27389.9	8968.07	171.8	330.313	1328.49	12182.8	376.644	1107.93	436.799	27.3833	967.416	98.6775	27.8692	26612.9	3509.9	1835.65	104981	1793.8	3937.81	6476.02	1669.42	344.43	3625.88	1743.45	1749.46	4740.63	688.69	674.013	1264.8	87.9156	632.039	2225.02	27262	1171.45	1933.77	15039.6	33.7907	639.534	2969.03	81.2184
CE658	1536.33	310.947	568.719	1649.34	1361.22	754.596	1544.89	1206.97	280.965	29039.3	17801.8	264.424	735.019	739.479	8602.09	163.95	808.628	1098.01	315.501	24.819	2705.81	346.915	74081.2	1533.71	714.772	63486.2	8389.25	342.029	24279.7	740.817	173.809	28644.4	8789.6	1702.17	7222.75	585.445	470.407	791.051	80.4074	469.422	365.042	56771.9	1044.67	3130.75	41720.2	234.917	475.751	2359.58	159.332
CE659	1333.91	239.032	598.12	54.2702	23.1971	1079.34	1334.64	2596.87	23.1971	27958.4	13497.3	215.019	579.099	984.033	9339.36	156.893	991.716	1329.75	23.1971	2949.32	15451.7	99.4837	61320.9	1122.49	1953.43	62233.1	3441.5	1348.4	21069.7	732.605	307.092	46219	7349.22	2030.42	7116.76	640.347	617.231	699.155	128.677	819.569	531.938	27437.4	1467.7	3893.81	25714.2	23.1971	474.795	2561.08	152.995
CE660	1605.09	291.256	628.259	82.8828	70.9048	1538.33	798.584	1143.97	26.8078	28231.3	9349.76	51.0739	259.839	1555.29	8860.34	110.205	1146.91	1013.08	26.8078	320.663	38.0942	59.4023	36857.7	1335.16	3494.96	102187	3672.24	5998.36	15676.3	599.666	464.926	11925.1	2826.82	1611.5	4556.19	578.74	609.351	932.015	81.8729	631.322	4198.95	29962.7	9130.56	4200.35	23801.2	26.8078	343.214	2631.37	73.2736
CE663	1271.32	275.147	532.226	91.6862	63.3627	826.569	508.325	1823.27	75.336	36939.4	31018.6	266.103	1098.74	918.391	7799.9	183.138	940.594	2110.73	22.0493	354.986	26.9889	230.728	84317	859.057	2504.2	69733.8	9195.2	690.489	28780.4	195.868	283.793	20001.8	8540.95	1836.46	9686.41	564.954	438.481	1009.18	117.633	782.299	723.119	46517.8	1865.57	4818.74	41412.2	22.0493	398.961	2104.89	144.622
CE664	1291.23	223.972	599.255	24.5008	23.9932	1438.16	947.093	1494.39	57.7405	41807	34865.7	91.3676	868.601	312.549	9242.19	50.7399	958.457	1427.48	23.9932	3681.75	22421.9	188.532	40267.5	898.2	1070.53	64235.7	2436.38	2394.28	14457.8	228.888	140.239	95842.6	7518.88	1888.58	6455.04	663.102	483.462	926.082	86.7452	547.121	3557.41	36831.1	3186.31	4030.45	18217.5	23.9932	248.265	2658.82	133.104
CE666	1310.48	311.834	616.227	1521.29	1117.76	1091.07	1328.73	1484.8	159.49	35745.3	30038.6	144.007	1080.9	552.492	7161.1	139.197	1108.01	1074.36	145.733	81.1437	2996.36	299.641	39558.2	927.293	1083.2	52360.4	3607.21	2741	13427.5	327.726	143.506	19482.4	13380.1	1642.33	6725.68	638.035	363.449	501.863	78.0725	457.081	1934.98	29244	4941.75	3501.47	19039.3	36.1268	416.746	2760.76	205.302
CE667	784.807	311.416	607.453	90.9539	72.1669	905.672	1492.12	3059.28	24.5904	38182.8	32408.9	261.038	1153.4	1016.1	10385	267.15	1200.22	2912.14	23.7109	449.633	2190.4	519.403	90499.7	1886.61	1648.68	95478.8	8435.64	2514.47	35293.7	290.045	315.185	28714.2	4943.76	1840.18	10138.3	623.901	360.742	706.66	92.988	603.983	2596.34	64703.3	3096.62	4048.89	33986.9	23.7109	402.433	3553.07	251.354
CE668	1398.64	249.349	629.568	23.0655	23.134	1801.61	772.604	1433.53	118.251	28225.3	16746	23.0655	597.64	1318.12	8641.21	114.479	1071.19	587.446	23.134	282.416	32.9785	37.7402	34588.4	1335.66	1869.9	63129	2723.16	2338.39	7554.09	327.004	335.005	8272.2	3374.66	1633.1	5483.48	586.451	556.195	949.594	102.012	669.133	1947.96	33366.6	3121.62	3837.59	21898.9	23.134	232.825	2075.42	90.6663
CE669	2817	642.207	601.628	85.2738	54.8426	1033.3	2240.51	4283.86	114.453	44457.1	38070.8	288.85	1171.28	485.55	9805.06	371.017	981.652	1662.25	25.3438	3098.44	18898.3	114.578	92993.2	3376.68	2190.47	87343.8	8245.66	8565.5	37388.5	1216.41	134.275	56184.1	13817.5	2000.1	9432.05	645.868	637.807	1736.97	59.1334	497.444	8774.89	73137	10358.7	2512.95	33962.4	25.3438	780.816	2661.96	135.957
CE673	1325.37	299.697	665.417	621.236	386.263	1459.53	1840.95	554.154	578.424	27079.2	5783.8	145.012	25.6076	791.882	10091.2	160.049	1537.84	88.9807	282.018	175.827	25.6076	28.5175	17114.8	677.668	1227.72	62409.2	3035.83	15389.8	7720.73	130.171	229.761	13269.3	2578.02	1619.76	3811.58	622.64	994.891	1500.97	78.2125	475.611	2254.71	15743.2	19770.5	2959.98	9735.46	32.7539	190.961	2015.1	90.1108
CE674	2478.55	535.06	706.101	26.7305	28.4239	1401.39	1074.01	2818.63	28.4239	27359	8127.14	188.894	388.412	1097.59	9369.18	284.169	1177.5	670.106	26.7305	1175.33	73.1539	26.7305	50204.4	1472.87	1739.57	74753.4	3688.57	3944.4	21312.7	976.332	334.881	10373.8	2851.82	1887.68	5387.29	654.487	510.103	695.176	130.426	879.948	940.092	24188.4	2926.3	5267.54	21703.7	26.7305	524.469	2260.97	141.896
CE675	1903.25	432.288	601.927	23.7483	25.084	1301.83	977.394	2982.51	25.084	40661.4	34288.8	128.954	558.684	1135.93	7647.76	366.519	958.378	4093.18	23.7483	817.773	96.7398	486.299	87717.5	1196.5	1271.17	71619.7	9847.9	4258.09	36055.1	195.359	377.297	8928	4482.82	1930.77	7733.93	567.154	471.139	1003.31	160.845	1122	1797.55	47852	6532	5940.04	26965.6	23.7483	296.312	3216.32	342.257
CE680	1929.17	447.845	606.405	838.561	569.407	1076.28	2367.4	1887.76	540.418	27405	11143.8	163.755	484.479	1039.72	8243.77	155.91	1172.91	723.871	389.626	658.184	7562.83	121.62	48691.6	791.096	1738.26	83703.4	3505.51	2403.84	12314.1	301.006	317.648	26313.5	10832.7	1805.13	5120.61	636.993	497.15	735.355	107.266	672.612	1600.84	24712.8	3318.11	3823.9	18691.8	36.1142	395.213	2433.63	140.27
CE681	1188.56	215.888	559.168	1662.01	1502.09	964.098	1734.31	1606.13	161.077	29853.5	22272.7	160.254	988.666	842.105	8976.03	158.875	731.862	1863.93	328.839	765.453	3509.79	158.246	88176.1	1322.04	994.45	61263.3	7354.39	950.966	25670.5	746.681	282.591	34998.6	4494.86	1766.39	8460.14	582.729	389.907	421.102	95.2684	501.437	1812.99	40906.9	2182.74	2949.64	37670.6	304.851	329.594	2255.4	186.81
CE685	1542.92	348.765	633.412	1117.23	757.762	1740.98	1799.08	851.626	383.68	27142.3	7971.85	94.6888	24.2716	2982.11	7904.27	85.2998	1218.15	503.255	319.597	477.093	45.9555	29.2844	24183.3	1300.63	2015.9	68223.5	2661.1	1573.59	13267.8	219.84	756.624	8600.44	1089.31	1556.64	3839.5	545.81	755.929	891.858	65.6747	400.985	928.011	26575	1934.38	2133.64	15247.4	37.9282	489.89	1760.41	37.8469
CE688	1410.97	322.53	626.765	441.233	277.67	1737.1	1747.27	2676.35	971.106	35605.3	29920.2	96.3446	665.561	1486.56	7765.61	382.446	1482.31	1032.89	403.056	1567.72	6462.02	208.58	93178.4	1460.76	2088.73	80976.9	11834.7	2683.53	33278.9	705.323	559.507	52842.7	5390.43	2090.94	8688.83	605.428	457.978	732.556	89.9265	599.502	1216.16	50370.9	4331.54	3398.85	38473.4	29.6695	772.145	3327.31	140.416
CE689	1701.27	424.475	631.918	773.955	481.607	1307.67	1600.58	3901.77	573.752	28988.2	21547.1	167.974	470.808	2274.71	7733.65	775.437	1485.43	719.531	341.771	1919.57	4539.4	91.4507	60040.4	3438.61	1569.17	51958.3	9064.82	3919.39	26648.8	2291.69	505.788	13819.7	7223.18	2004.98	6891.32	599.415	741.228	1041.81	51.2518	376.926	4516.12	46857.8	3026.72	1872.36	39031.3	41.0702	907.895	3472.59	174.451
CE694	2504.5	545.535	688.553	493.471	278.696	2220.68	2042.54	4065.74	30.4391	30179.7	23708.6	85.2337	547.044	1856.08	11050.2	511.646	1721.65	1027.21	30.4391	1708.51	9442.25	28.3687	51130	3236.98	2592.61	98076.8	4022.3	4697.58	14687.3	1602.9	475.813	13966.5	3876	1875.37	6333.52	642.446	853.34	1104.13	107.25	789.257	2122.13	40305.7	2881.32	3001.64	28028.8	52.6255	850.317	3931.42	74.6058
CE696	1899.03	427.593	675.651	28.8364	29.4889	1493.43	1573.25	2478.42	34.0568	28500.5	14552.8	128.525	497.34	2196.65	8683.27	229.601	1404.42	562.158	29.4889	2823.14	17242.2	70.1093	62755.2	1826.36	3122.03	137233	4687.42	6252.63	8725.27	471.948	465.185	51438.5	5163.75	1831.12	5715.21	626.524	2510.97	1959.41	54.286	388.999	1814.15	51595.9	6242.32	3120.63	25503.8	27.6933	265.592	2605.54	37.4816
CE697	2005.13	410.637	700	33.4683	23.9484	1128.6	1509.77	2695.07	24.7732	27733.8	12584.8	252.027	350.424	1829.16	12240.5	211.998	1137.97	433.948	23.9484	933.359	111.934	23.9484	42208.9	2809.63	1917.32	96289.4	3117.59	8849.29	14972.6	823.56	465.219	6462.77	975.27	1774.88	4613.35	607.889	1912.1	1469.82	58.75	376.47	1176.24	41186.6	5898.68	1749.69	19118.8	24.7732	826.401	2373.44	29.5336
CE698	1520.34	342.2	592.595	21.9986	21.9986	1405.09	567.822	2039.06	21.3821	27801.4	13905.4	86.8009	308.937	2069.62	7923.38	307.799	1081.07	1206.1	21.9986	632.696	57.9489	26.8363	57952.2	1571.32	1372.59	64809.5	7493.03	3507.79	23163.6	398.924	572.771	18239.7	1023.68	1974.19	6220.28	565.791	615.108	1780.87	84.7852	561.799	3572.58	52778.4	3975.66	3608.15	28887.8	21.3821	538.093	1727.09	170.962
CE702	1498.52	357.109	645.646	1855.29	1341.99	1310.02	1862.36	3125.5	221.315	28211.8	17544.6	258.669	682.139	555.955	7461.78	297.971	1059.32	1138.4	376.319	23.9443	5002.78	113.954	49565.2	1783.88	2316.9	64925.9	3551.19	7609.65	12936.2	1142.19	133.229	10990.3	9406.05	1710.71	5905.24	635.807	718.184	1027.66	69.9787	492.257	2351.33	33265.2	6215.22	3024.13	26540.4	35.1888	378.588	3017.51	289.05
CE709	1341.5	281.685	644.362	1169.59	805.887	1643.82	1554.57	1002.82	427.321	28268.1	10692.8	95.8735	362.91	835.105	8467.64	170.176	890.361	562.833	320.119	279.818	36.0168	56.967	24452.5	1535.76	1087.77	66700	2967.87	6422.69	12125	454.431	252.658	8459.71	5214.45	1698.81	2801.68	615.751	344.768	922.797	106.964	622.977	1362.42	36676.3	7260.61	2999.21	22075.3	540.44	340.229	2513.6	112.512
CE712	1730.07	381.231	593.696	43.2432	25.3143	1016.07	1436.45	1714.45	22.1767	27682.9	12944.5	165.374	371.426	1809.48	8322.61	105.009	1175.32	830.254	22.1767	165.539	2950.78	122.772	47920	899.846	1438.59	61538.5	4200.25	2820.32	14088	250.102	470.799	20906.8	5319.94	1814.75	5067.48	569.064	250.502	598.964	94.8715	625.954	5097.88	29544.8	3938.36	2944.34	21148.3	22.0871	430.315	2715.49	107.387
CE714	2420.05	517.618	604.134	72.0181	37.4738	1378.1	1241.02	1731.5	23.3427	28242.3	14510.2	25.2054	568.663	311.667	7539.71	23.2775	1116.13	705.79	23.3427	1177.7	9447.68	123.541	67126.9	1134.75	1416.48	93045.4	4307.25	5191.06	22208.7	163.992	126.095	81846.6	6257.25	1932.86	5958.38	641.215	516.022	1756.39	101.999	698.064	1821.73	54750.2	11356.9	5051.99	22477.7	26.625	387.513	2519.48	266.671
CE715	2566.58	646.798	601.566	997.944	671.563	904.832	2401.46	1295.87	419.123	28725.9	21381.3	228.706	361.207	888.042	6095.58	104.023	1226.54	643.176	189.096	404.606	35.9229	29.8122	37722.4	721.852	355.467	67831.2	2812.74	4140.6	13612.4	227.575	222.339	5116.67	914.325	1686.39	5290.44	578.525	315.459	512.137	52.2676	292.613	7438.83	15436.1	3867.9	2529.4	11213.7	25.3964	476.194	1374.22	130.705
CE717	1358.46	301.141	573.092	918.093	666.69	1171.1	1410.52	1809.1	610.799	50247.9	42779.6	98.3151	868.693	1912.23	9493.8	170.74	1150.68	1872.87	456.044	1533.29	11940.3	91.9204	47864	1198.4	1894.77	63135.9	3969.12	1769.71	20798	463.314	459.631	52585.7	14382.8	1854.87	6591.53	625.739	283.301	601.527	59.0312	367.995	4109.32	41828.2	3100.16	2812.36	28068.2	469.765	372.488	2291.28	128.977
CE721	1762.01	418.439	603.39	1863.68	1345.54	1372.35	2061.95	1603.41	232.198	27454.2	10025.9	131.054	500.577	1674.54	7208.86	89.7828	1267.89	531.333	131.321	25.0709	6096.67	27.2903	47135.4	1102.67	1325.43	84653.4	3119.62	2024.44	18043.1	455.703	449.469	28040.5	2798.7	1655.05	4242.07	558.152	570.428	922.309	64.4655	430.609	1087.77	29734.3	2233.66	2702.63	23901	27.9143	600.882	1600.44	90.5797
CE722	1545.98	324.365	611.181	96.9716	63.5541	1639.54	1338.24	2135.84	24.4206	27464.5	9828.26	152.173	466.195	721.548	10330	186.212	1116.76	396.117	26.4971	162.569	2268.54	24.4206	66141.2	1326.23	1334.46	68221.2	4599.33	3311.48	12219.3	614.061	302.481	19285.9	2935.79	1755.47	5566.61	632.689	1855.01	1736.25	80.7674	481.281	1735.85	32288	4078.15	2747.31	25785.2	24.4206	602.277	1845.35	55.5912
CE723	1735.39	392.89	606.333	121.739	81.557	1805.67	1553.5	910.464	24.7037	27340	7375.97	36.8304	25.2037	1945.19	8737.22	80.567	1201.95	265.199	25.2037	418.146	38.4245	24.7037	15869	923.733	2068.26	51816.3	1691.15	4001.45	6724.19	233.364	435.095	4960.98	3756.88	1469.82	1719.22	549.337	726.348	1213.72	52.685	382.536	6160.13	15253.3	3927.22	2397.55	9609.5	24.7037	261.181	1785.42	43.1723
CE724	1297.64	265.823	590.24	885.47	617.444	2056.36	1514.96	1686.7	440.582	28241.7	18897.7	61.9485	718.483	1102.3	8832.04	141.072	1140.05	1518.05	360.188	562.791	62.1861	92.8742	40779.1	944.306	1479.22	78775.8	3379.5	2241.8	17761.6	236.439	313.156	8054.71	6618.95	1497.76	4725.7	598.396	696.173	772.498	91.7943	611.817	1966.23	27053.9	4291.47	2474.22	18657.1	26.7364	310.651	2019.81	82.2599
CE726	2554.71	591.344	535.863	24.6222	24.6222	1831.89	1225.21	3727.41	26.9392	27663.8	9637.17	189.81	319.989	998.419	6750.32	407.023	1249.89	1288	24.6222	1010.65	77.3629	44.3102	47013.6	2018.96	2221.93	90750.8	4851.14	28286	16952.4	1533.45	417.772	11842.5	1503.54	2367.39	8708.84	780.77	489.476	880.975	206.521	1214.94	2026.59	25931.2	17774.2	4848.89	22078.4	34.6738	710.617	2633.11	316.541
CE732	1573.76	318.77	621.818	76.2125	54.6697	1719.36	1007.25	664.071	64.0782	27449.7	7562.45	126.481	27.0388	1109.73	8937.17	27.0388	1004.89	300.574	25.3232	194.005	25.3232	27.0388	19625.7	802.313	1632.63	54844.5	2650.44	2340.33	9011.79	182.519	408.561	5361.53	2816.68	1508.35	3792.38	526.307	590.986	1166.96	94.5272	611.517	5308.24	18328.7	3909.95	3471.46	11159.9	25.3232	239.693	1837.43	53.9456
CE736	1760.3	409.395	650.992	459.119	252.699	1654.86	1642.21	1447.26	841.777	27127.8	6857.84	52.0692	438.11	1359.36	9131.9	235.602	1483.48	795.06	271.415	635.311	67.5387	68.5721	45395.2	1249.51	929.883	62491.7	5859.59	7471.84	25345.9	474.191	504.669	9401.35	3614.45	1633.12	4457.7	570.531	327.06	567.151	140.427	948.092	1331.59	30094.2	11524.8	4691.67	18746.8	38.5529	322.79	2145.48	169.661
CE738	2182.65	499.806	761.216	70.8831	35.1968	1599.95	1769.42	2952.22	39.0182	27831.3	12522.6	108.564	942.968	1217.22	11474.6	282.879	1364.48	396.144	29.8263	595.563	61.1127	29.8263	36782.4	2914.54	1049.72	48692.5	2214.91	11318.7	6403.98	1830.91	273.185	5044.06	2075.97	1676.3	7957.24	662.601	885.758	1361.3	60.4657	447.717	3681.87	21741	6639.31	2565.96	18454.7	28.4784	705.588	2809.89	63.9978
CE740	1362.52	309.439	580.619	1192.44	821.719	1218.27	1597.67	1526.74	247.517	27732.3	13262.1	139.406	440.921	931.757	8938.67	178.424	1407.73	1021.2	206.774	572.932	63.2901	20.3636	41657.4	1015.95	946.471	59390.6	3764.94	6881.45	18133.3	291.883	284.469	5567.75	2917.88	1553.75	4057.59	580.417	799.821	995.549	98.3378	584.194	1788.17	26208.4	11941.2	3733.33	14725.9	30.2839	303.941	1734.44	150.275
CE746	1500.37	264.226	612.61	104.307	68.0712	1257.53	877.619	696.614	56.4699	27783.2	5488.47	175.173	130.239	549.465	8945.36	26.966	1148.36	118.167	26.966	26.966	29.2832	26.966	23767.1	646.454	1357.75	52631.5	2414.83	3099.36	6183.9	224.661	156.255	6764.29	1593.72	1614.74	4174.21	597.736	873.87	1120.14	73.2614	537.457	560.682	14079.5	5352.56	2924.32	12438.5	29.2832	201.86	2135.6	29.2832
CE747	1547.11	382.302	604.773	514.207	335.577	1554.85	1692.65	4351.98	611.921	35619.8	29791.6	67.4697	936.773	2171.68	7259.92	443.542	1123.91	1533.32	383.003	5094.91	26176.3	110.01	96757.3	2575.95	1817.67	71016.1	8325.13	3941.09	38365.1	1710.03	569.462	69581.9	10792.2	2169.04	9905.17	647.493	435.671	600.31	72.0556	501.964	1088.57	56238.6	4131.56	3190.84	49717	32.3552	862.58	3140.78	150.419
CE752	2502.72	616.889	669.207	340.369	215.841	1914.8	2448.28	1381.78	1025.98	27378.9	8396.71	47.0354	152.446	1306.57	8957.8	188.815	1493.8	224.872	375.688	377.47	32.4891	64.2232	32992.2	1094.04	1359.41	61546.9	2696.77	5204.24	9514.33	254.136	422.826	8800.36	1684.5	1537.18	3763.37	609.403	1248.9	1528.43	83.4063	500.295	4103.26	19726	5529.57	2620.9	12553	46.4334	373.265	1925.77	82.1214
CE755	1601.08	355.073	562.153	24.5843	24.5843	1082.96	816.992	1838.62	24.5843	81144.1	71730.3	117.615	840.157	1779.66	7589.28	162.957	990.586	2256.05	23.0784	313.721	34.9256	196.127	79131.2	1391.32	2027.58	67941.8	8638.3	1777.44	27168	485.265	608.726	21680.2	2015.38	1896.45	9721.36	545.873	436.167	924.604	111.99	671.694	4347.74	47929.4	3451.65	4207.06	32137.5	24.5843	478.201	2276.59	233.568
CE756	1718.18	386.605	603.418	81.8551	27.6857	1311.84	1230.62	1254.26	50.6268	29705.3	23320.5	169.107	627.097	1319.36	8581.4	63.7986	930.306	921.959	24.5479	973.188	9061.59	45.1574	38858.3	1701.91	1532.16	65593	3387.86	12779.3	15444.5	460.121	334.507	48089.3	6035.63	1773.12	5343.25	608.308	1163.14	1462.57	105.635	646.756	2639.21	59755.8	21074.1	4294.12	29443.5	43.0402	211.194	2636.73	132.445
CE761	1566.56	248.595	674.45	28.108	28.108	1175.71	1418.19	2275.78	28.108	28600.1	15666.8	268.67	661.136	592.563	9668.49	93.1012	964.652	1257.91	28.108	2393.16	13727.5	184.871	83654	821.349	2439.89	91548.2	4791.76	2470.5	26501.8	441.243	227.726	91572.9	9423.6	2099.23	7637.47	646.315	791.288	1464.53	72.0154	545.639	988.371	34423.4	4229.37	2987.23	32314.5	28.108	582.853	2762.88	142.363
CE765	1468.94	253.256	670.658	87.1966	33.7185	1684.12	908.322	1211.56	26.5907	27930.1	9811.98	202.075	403.862	851.178	7727.72	28.2716	985.538	391.353	26.5907	236.395	30.962	28.2716	27931.9	1022.06	1629.96	77810.6	2548.24	21259.5	7919.97	302.567	305.024	4096.63	3271.4	1720.47	5109.86	645.231	1093.35	1278.13	100.663	743.931	697.485	31796.1	36900.7	4151.24	25231.8	26.5907	231.614	1864.63	99.8874
CE769	1299.79	303.771	643.702	258.706	160.967	1105.23	1773.3	2810.97	457.56	27653.8	10469	212.336	459.288	780.888	7674.05	314.911	946.925	645.778	127.643	1566.86	7807.52	102.25	35905.2	1868.19	901.729	74730.4	2623.65	1928.33	11580.9	994.46	184.249	12506.5	3426.69	1763.92	5631.05	626.357	362.577	873.427	61.2598	400.652	1951.39	25876.2	1201.98	2585.22	18639.7	1325.65	445.74	2852.48	207.924
CE778	1334.03	199.732	580.331	23.1627	23.1627	931.279	653.217	1074.3	59.3604	26965.8	4266.39	190.03	239.977	1075.99	6666.95	23.1627	1040.09	222.44	23.1627	117.604	20.2864	23.1627	34619.8	745.31	1490.3	61205.1	2955.93	1761.35	9815.02	356.932	301.643	9912.45	380.337	1851.98	5739.26	531.778	472.097	467.132	49.5295	375.094	431.76	16203.6	1638.81	2331.05	18244.4	23.1627	510.642	1154.31	36.8286
CE782	1516.8	315.373	579.639	22.5216	22.5216	742.052	630.733	1581.72	22.8715	28946.2	22560.9	285.521	313.215	1338.56	6313.11	182.461	1188.39	785.185	22.5216	349.514	26.3348	21.6221	49811.4	1256.55	1474.98	59704.4	5165.24	1576.27	15360.9	298.375	364.226	26125.8	704.818	1958.79	7037.46	517.087	344.067	551.167	111.751	759.938	723.125	34983.4	1488.84	4126.39	20882.7	22.5216	425.885	1709.79	134.607
CE785	1432.68	259.133	564.835	20.3965	20.3965	1351.83	766.859	1324.17	24.4259	27845.8	13780.6	49.0007	588.063	1610.97	8789.92	56.4738	1093.47	744.188	20.3965	241.534	1897.39	84.7635	39182.7	741.886	1123.78	76092.2	2800.19	2120.65	14770.5	274.217	435.696	18199	5755.24	1802.56	6065.37	554.272	410.794	576.107	80.6856	616.494	2152.91	23302.3	3490.48	3490.56	24185.8	20.3965	293.755	2289.15	98.6749
[truncated: 90 more columns]

## Sheet: LC-MS
CE	2354_1070_2013	2172_870_1943	1135_857_1406	1250_835_1444	2002_1080_1864	2699_1080_2142	2810_1140_2182	125_461_99	1762_1090_1780	13_426_86	1561_447_1642	1805_1080_1792	2471_1150_2049	2043_854_1869	1405_820_1521	2445_906_2047	2077_991_1890	2869_1090_2203	2901_1080_2215	1947_867_1860	1930_863_1850	2654_1450_2138	1338_855_1479	2742_1080_2146	2509_947_2055	2413_1430_2016	87_741_95	1304_837_1447	2855_1180_2199	2626_1040_2130	1108_856_1402	2232_1440_1946	1462_723_1590	2263_1050_1977	2756_1080_2157	2547_1090_2095	704_726_725	535_129_163	1617_453_1665	91_505_96	3009_1150_2378	1225_844_1441	965_612_1245	285_818_119	464_419_152	2427_917_2039	566_443_178	2568_1100_2104	1913_1080_1848
17	8075.82	2453.91	2402.49	618.899	4381.51	4119.57	2833.23	15474.1	2320.68	20296.8	6805.76	4720.95	456.799	2914.08	597.791	1962.64	924.696	601.245	3881.95	457.09	1787.1	120.387	190.094	396.518	369.271	167.809	1153.25	73.3903	218.796	972.365	79.8587	60.9017	393.378	9077.71	196.762	371.264	5796.76	5468.54	4518.4	2134.12	135.505	25.0726	3091.54	7638.44	1385.94	189.978	484.506	70.0642	149.721
69	16637.6	9775.47	5540.18	1175.61	653.093	18837.8	8201.05	20214.1	719.799	16842.2	2027.9	949.56	647.271	166.535	947.43	457.382	195.402	328.846	1669.71	102.624	375.899	620.309	331.634	1627.82	252.789	341.896	1336.31	152.84	533.501	195.752	215.404	243.399	346.597	2918.93	286.341	3416.46	1693.34	6982.22	1420.5	2042.15	243.003	41.74	1552.54	8798.48	1799.8	81.6349	356.321	308.936	100.326
72	10389.3	4411.18	8184.07	2590.86	7871.53	9670.86	2268.98	23896.5	5828.44	22240.1	1686.98	10639.1	685.137	4713.82	770.752	2442.45	207.388	1898.42	10952.2	836.595	2693.18	282.689	230.978	884.892	530.051	219.014	1639.74	325.659	291.761	1718.63	250.17	108.95	532.671	3028.02	174.544	1247.36	2702.15	6572.99	1649.27	3338.82	160.194	97.6875	2261.25	6861.15	1370.49	229.721	219.998	129.581	177.392
84	24728.4	6977.4	3249.49	1331.41	771.475	28622	10748.7	26969.2	676.401	24827.3	3077.43	1014.98	555.623	210.636	599.703	472.509	1401.6	467.622	1074.48	120.795	448.237	924.063	162.452	2466.98	241.348	510.843	1796.08	173.187	616.596	214.998	104.403	173.013	1062.12	3141.94	239.975	2810.61	2691.2	13039.7	2622.79	3502.14	193.508	47.0954	1355.63	10024.5	1799.28	34.3782	161.264	251.339	70.1561
110	11198.8	2410.36	16901.6	6031.62	17685.9	19382.1	3157.62	19846.1	7777.33	20570.8	2907.96	13997.1	890.47	10083	1082.01	7417.07	272.881	3639.09	20518.6	1903.2	5585.54	627.002	394.017	1769.87	939.244	233.462	1467.15	723.288	239.943	1761.49	573.959	58.8501	801.672	2951.56	242.559	1782.56	4207.61	11200.9	1967.11	2378.01	296.383	242.995	2773.61	8360.75	1587.4	705.438	497.564	143.519	417.722
141	17200.8	11043.8	2415.85	538.881	699.02	18194.1	8565.94	26374.5	785.354	25121.1	6388.72	1191.76	543.872	214.838	604.192	561.811	519.45	346.489	1346.09	106.052	422.973	573.751	192.267	1609.82	251.458	355.541	1748.88	63.1818	1561.5	217.256	89.8921	275.127	931.347	3827.07	253.627	2921.71	5046.46	7045.98	5927.27	3237.62	191.122	22.3531	3717.38	9747.02	1663.02	76.1215	156.338	231.806	65.6272
145	12669.8	8322.09	1584.29	581.9	563.015	7298.1	10158.2	28582.8	799.617	17111.5	2038.3	1073.42	606.943	180.03	486.889	441.27	623.164	445.826	1275.17	80.2613	410.461	240.332	169.843	679.763	256.342	264.45	1830.85	62.8215	896.445	210.49	71.5371	206.602	795.215	2415.43	152.474	1640.93	2297.27	9979.63	1429.65	1620.79	150.638	26.6979	2464.08	11740.5	1434.77	66.8498	439.701	158.637	71.0318
155	21387.2	9822.52	1710.94	550.169	772.125	12050.8	6255.34	34261.5	763.561	28840.3	6061.3	1230.89	504.167	220.334	633.463	448.355	626.354	453.506	1228.23	113.093	439.206	369.385	176.411	1089.83	235.24	447.414	2296.7	62.0495	231.204	211.221	59.8129	244.633	876.619	3045.98	431.434	1377.19	4808.79	14463	7048.06	2895.19	149.233	24.1515	2623.9	13019.6	1346.37	87.3021	276.933	170.297	92.9081
164	15883.4	7862.01	9802.19	2505.8	703.889	12929.2	7636.48	25251.9	775.358	20411.8	7789.85	1232.53	572.447	229.578	1261.37	429.532	802.137	332.933	909.137	108.552	404.557	403.695	233.241	1153.64	306.472	312.348	1693.62	311.851	1030.99	183.572	307.563	195.905	1874.54	17196.2	204.739	1644.76	8000.72	11947.9	4736.58	2488.17	142.276	95.6984	21143.9	14021.8	1146.36	57.9617	227.711	137.709	74.1737
165	9365.65	2969.68	27653.5	6463.47	6169.35	8082.25	2066.43	17149.4	3705.34	17980	5575.4	6746.99	663.18	4036.12	9064.94	1492.28	248.161	1983.36	11611.7	641.334	2214.5	243.559	2855.93	722.196	414.995	190.377	1191.49	780.997	260.905	1681.16	1048.45	73.3446	1841	11957.8	163.951	976.181	4608.1	11117.9	4821.56	1991.19	142.459	257.544	2715.33	10374.3	1004.4	100.013	181.346	86.7332	142.362
171	6941.13	1746.32	8329.55	1230.46	5085.34	5825.91	3802.52	10672.8	2274.06	17935.5	8159.43	4321.36	757.063	3229.25	504.19	3559.29	171.422	840.116	5411.77	533.677	1904.42	173.446	195.82	527.117	588.556	144.977	745.969	159.664	321.791	893.807	263.763	43.0294	607.554	5678.17	254.564	518.701	7099.96	4203.98	5317.45	1865.77	123.437	43.8555	28550.8	4949.96	819.898	350.019	180.748	132.478	120.453
195	19828.9	6576.79	1884.25	519.186	864.041	18538	5350.73	15994.6	681.62	17406.7	9646.89	872.43	599.624	226.288	491.315	436.587	3880.05	352.232	1392.14	127.151	381.742	602.309	207.133	1641.5	317.535	378.654	1112.57	57.707	286.275	157.003	65.1221	162.709	1083.26	21662.5	283.118	1763.15	5944.34	9622.51	5295.21	2284.01	193.931	23.4161	2274.07	8224.09	1702.13	60.5561	230.417	177.959	81.252
196	12460.3	5845.36	1978.56	432.064	710.937	12828.6	6272.66	21095	737.218	22254.9	1862.65	1075.94	515.538	191.714	533.577	391.712	1065.44	444.192	1652.83	110.035	417.716	405.09	224.72	1127.16	263.78	261.256	1467.54	47.2496	313.586	188.558	89.3666	144.873	691.513	2010.15	212.363	1453.82	3962.84	7279.64	1794.11	2872.31	144.26	19.6215	11741.9	7763.81	1457.04	59.3232	221.227	123.02	112.034
202	11826.1	3324.98	8077.84	3234.39	7051.52	9867.97	3954.67	23392.2	3261.11	15762.6	1238.08	5671.19	729.685	4366.63	3306.23	3523.01	439.521	1713.82	9501.11	748.38	2432.06	296.539	649.29	920.72	647.374	246.619	1407.86	406.028	571.61	1193.9	254.93	81.5931	935.271	2768.56	169.186	904.16	5326.69	8725.56	825.726	2357.94	183.526	122.359	1982.21	9291.97	1267.14	334.554	195.889	116.077	155.553
222	11284.5	6023.8	1708.26	514.841	837.617	11461	3437.8	19436.9	827.717	15004.4	1543.67	1114.13	482.798	223.458	524.577	385.523	904.485	397.112	1213.48	120.17	383.181	362.982	186.245	1021.06	274.997	236.774	1246.96	55.5431	339.712	196.495	69.8532	149.897	227.052	2436.24	267.221	1964.33	3958.93	3957.22	1342.2	1600.04	149.101	23.8698	1436.48	7933.71	1174.54	58.8066	167.221	185.407	102.104
276	10780.6	3093.17	1564.91	472.675	8148.49	11230.9	8030.59	10743.7	4955.81	17284.4	1693.4	9050.12	992.808	5284.2	418.099	7889.87	1677.88	1979.79	11858.9	855.566	2969.2	341.569	200.795	998.562	1072.04	224.296	723.327	50.6814	232.304	2105.72	80.6315	76.1713	213.734	2754.39	229.87	1271.7	2406.95	4231.37	1199.6	2272.33	283.495	21.8086	1331.36	5354.24	812.096	766.506	153.791	77.7624	164.896
277	17482.6	3996.06	1621.64	561.348	832.763	13795.9	2307.31	25976.9	808.778	24083.5	5090.15	1257.56	593.051	232.004	387.018	473.233	3048.86	362.051	1446.79	122.701	402.77	443.916	169.756	1217.53	271.896	367.04	1776.68	58.2185	248.793	182.816	64.8416	99.5937	313.289	3069.52	205.999	923.928	9243.61	10834.9	5095.28	2841.89	161.736	26.7656	2443.2	12354.3	2404.66	63.6436	222.963	115.553	83.4762
602	9125.23	3209.69	3656.84	982.652	703.665	5155.02	9752.03	12383	919.291	18350.1	2087.81	1182.4	506.181	249.457	478.617	526.262	1227.03	397.439	1508.91	104.333	433.697	151.426	204.525	493.701	304.727	187.288	831.692	125.083	254.411	203.017	119.124	78.9151	874.557	3603.78	244.179	665.642	2044.67	5859.82	1673.59	2386.48	188.539	35.9505	2120.64	6211.23	944.361	65.392	209.077	170.413	88.2251
603	19518.8	10357.4	1859.25	432.806	939.887	25432.9	8858.78	19898.1	887.714	18820.3	1430.19	1097.51	618.278	222.139	517.572	438.106	1396.46	422.381	1306.75	129.032	457.259	851.578	212.06	2221.49	265.541	408.132	1351.95	47.5697	435.876	234.216	69.7602	258.366	340.27	2725.53	226.813	3297.3	5653.31	7421.94	1163.24	2945.67	163.987	19.6594	1883.99	11011.2	1126.18	65.6656	461.875	281.6	72.1967
604	14870.7	5431.09	10310.5	1975.25	10193.3	12048.7	2201.58	19690	6295.43	23868	5334.95	11648.8	696.473	6196.4	1431.14	1427.16	221.78	1985.66	10714.1	1063.74	3565.59	365.54	929.112	1098.3	460.518	311.601	1411.25	252.067	318.138	1407.57	326.674	134.72	314.611	3432.1	242.841	1133.75	6361.88	11911.6	4678.11	3032.44	95.8467	72.5896	1352.46	14650	1910.86	134.874	180.611	114.904	232.74
605	13983.9	6619.93	6567.02	2269.61	9382.03	15845.8	8780.22	22264.9	7142.08	22061.6	2392.76	13178.4	1232.02	5471.9	719.66	9164.39	255.462	3048.77	16354.8	998.376	3471.35	476.079	200.338	1468.11	2590.98	292.887	1463.36	286.766	1800.49	2325.27	205.758	164.327	416.354	2652.01	267.776	2626.83	2668.18	9083.6	2006.9	3435.25	407.853	84.7087	2503.29	9241.83	1768.32	894.221	251.245	225.955	262.719
607	11111.2	4510.09	14347.8	4025.66	6859.55	7737.95	5109.81	37067.5	4307.8	18225.2	2336.69	8437.35	698.332	4357.37	4772.7	4748.38	189.629	1937.39	10555	716.043	2430.68	229.052	1286.3	702.238	1487.44	233.189	2290.61	501.433	1818	687.153	456.136	112.476	215.199	2153.67	171.672	829.528	3159.58	17425.9	2289.75	2814.09	316.855	154.321	1517.48	9640.16	1986.68	457.266	164.796	118.811	165.081
608	10920	4052.83	3610.76	1106.11	9613.12	12059.4	1281.04	15026.4	5660.53	18315.1	1768.95	11570.7	550.367	5901.69	996.499	1021.26	306.575	2315.45	13184.8	1009.24	3494.89	366.62	297.254	1110.56	388.607	226.703	1060.73	140.138	264.741	1772.69	121.122	99.3066	669.183	1576.86	322.132	1328.37	2146.77	7351.54	1645.06	2292.27	151.61	40.7699	1595.25	9052.17	1242.68	91.0917	288.644	105.896	224.829
609	16994.1	5045.93	10962.5	1919.94	778.492	16998.3	8903.04	17201.9	985.706	16603.3	4091.47	1099.78	694.826	181.751	470.273	526.402	232.196	370.131	1385.04	114.352	422.617	523.756	204.574	1495.75	284.653	341.898	1143.91	246.184	2018.63	193.996	347.722	124.912	426.395	3648.88	279.9	1846.9	2688.42	9746.06	3306.83	1920.09	175.469	70.1734	1452.54	10344.9	2662.91	32.3073	234.322	123.026	87.5634
615	6749.51	1960.52	2697.88	629.681	1621.32	3130.99	3122.34	15662	919.339	19485.3	5305.51	1559.96	540.441	1061.94	633.589	1018.44	1091.53	494.756	3361.42	174.355	584.928	92.6433	256.52	274.958	326.841	139.74	1115.04	74.5729	421.274	294.825	93.5937	47.2542	376.721	10671.3	194.902	239.037	2302.61	6633.11	3892.34	2584.03	175.05	25.3851	1370.35	5916.1	1608.61	104.759	224.933	139.395	79.7856
624	11530	4689.2	2511.34	839.659	661.581	8690.15	8992.59	25075.3	902.659	16923.4	2162.04	993.343	515.66	196.033	743.62	460.647	463.458	458.109	1193.12	99.2662	401.524	268.108	195.597	797.184	255.513	240.842	1598.11	105.387	3265.97	241.524	83.6569	116.674	928.605	1112.57	199.666	982.484	3471.99	9252.1	1867.39	2313.76	195.42	31.5948	1925.83	9263.73	1324.53	58.8937	219.583	140.026	69.6545
628	10715.2	3305.65	3013.42	983.677	3787.44	7911.22	7250.69	25639.1	2138.73	18619.3	1869.5	4355.29	723.267	2528.58	854.611	5216.34	933.002	1036.11	5993.14	394.009	1484.55	234.378	228.315	741.413	1629.43	223.534	1628.1	130.073	2056.1	907.366	98.4256	80.7744	441.018	3113.05	205.778	823.437	3294.59	5629.15	1732	2505.77	392.954	33.6964	2135.24	10417.1	1922.65	513.364	202.269	130.856	106.354
630	8532.24	1871.06	25097.3	8010.65	6447.69	7139.41	1198.19	10088.5	1814.47	12401.7	3384.12	4356.96	580.089	3952.81	9043.38	784.331	220.723	918.491	6601.48	703.505	2582.99	225.742	2104.57	680.784	239.603	179.451	714.807	926.884	200.007	516.663	889.464	46.5832	287.922	3276.44	344.866	658.417	5338.82	3366.59	3375.9	2377.21	223.463	337.877	1980.62	9850.94	896.757	73.464	6473.65	105.27	154.23
631	5021.35	1299.19	4692.3	788.114	1815.69	3956.12	1862.39	16963.8	1015.11	17343.8	6377.51	1973.5	566.394	1227.71	508.522	1036.32	1081.24	359.66	2319.38	196.801	778.613	115.25	274.68	363.678	328.344	105.139	1125.05	101.176	307.686	329.434	146.826	31.5847	1952.36	5098.97	199.391	322.087	4812.47	6389.08	3958.72	3019.49	183.97	28.3624	5040.93	6869.48	1858.6	69.7651	385.362	113.886	107.831
632	11150.5	3081.93	2642.25	689.117	5386.11	7672.75	4660.92	22211.1	1562.32	28133.9	3078.37	2962.88	569.18	3329.14	605.062	2446.65	1298.92	1428.98	7534.32	617.499	1698.71	236.585	197.429	717.37	448.704	232.976	1504.79	86.1648	193.795	463.574	92.4279	75.1626	199.482	1989.72	238.004	644.106	5549.39	7258.7	3424.5	3738.24	217.932	25.8679	1765.26	8029.25	2070.31	234.083	242.607	109.577	152.688
633	16027.4	5274.7	3534.19	877.504	808.403	12147.9	6977.36	15736.7	844.966	19334.3	1806.51	1261.23	400.209	271.044	446.094	418.453	855.421	443.985	1449.34	116.177	408.667	382.391	177.092	1077.37	267.703	334.843	1064.41	110.181	273.817	188.606	108.793	130.661	312.695	2889.04	211.292	1088.47	4291.7	5068.66	1486.66	2970.61	131.947	32.7368	3615.59	6027.36	1186.45	67.5413	274.626	136.193	107.105
635	20220.8	9882.25	1965.03	501.701	883.643	16276.9	7812.77	25418.5	788.411	20847	8292.94	1144.76	562.57	236.169	532.855	587.488	3269.13	403.965	1154.31	129.33	446.865	502.818	208.547	1463	257.19	406.17	1631.62	55.0833	1362.7	222.869	83.5686	246.401	3926.83	12155.5	265.748	2012.5	11026.6	13122.8	5665.94	3114	154.4	22.8079	50510.8	13186.7	1727.9	74.4156	244.442	196.1	89.8701
636	20965.3	4735.98	31537.1	5514.17	788.756	17801.2	13429.5	40356.9	808.605	19022.1	6093.55	994.485	614.629	214.129	1751.83	479.514	198.718	348.286	1137.44	122.744	470.374	546.648	939.783	1593.61	233.353	429.72	2508.89	679.057	194.523	224.542	1142.84	117.15	590.201	3211.24	194.504	1528.31	6381.48	12243.3	5455.37	1637.51	170.82	214.868	4943.21	14255.2	2722.04	40.9154	221.212	147.19	61.6815
639	17890.2	7434.38	2445.82	809.615	687.41	15956.7	9142.87	15962.2	802.257	18949.8	1489.89	1020.51	583.18	234.504	696.537	417.04	918.206	382.259	1267.18	105.847	437.131	539.435	154.284	1436.76	295.383	371.566	1101.26	93.6962	840.646	175.629	88.9807	184.705	158.361	2198.71	274.356	2787.87	2395.72	7108.06	1431	2245.84	185.423	34.0262	1983	9638.28	1192.37	71.3977	514.638	286.665	107.229
642	15674.8	5046.34	22369.3	8337.81	11113.7	9889.41	9598.42	32835.8	4660.33	18208.6	2762.8	8918.3	1008.14	6848.72	4612.46	8053.66	241.509	2510.79	13739.6	1162.45	3898.78	293.434	929.05	916.959	1080.44	318.725	2020.83	999.059	467.549	387.922	769.063	124.873	394.757	3908.74	275.144	969.311	7459.82	18260.1	3395.24	2788.36	379.712	335.952	14287.1	14057.3	2046.76	790.294	161.389	134.122	270.047
648	6483.7	1587.67	4025.96	1332.44	5802.44	7639.83	1389.99	26790.4	1638.62	22802.6	1967.47	3669.6	733.761	3542.22	798.058	1525.08	1266.1	861.758	5206.06	660.235	1178.07	232.435	252.111	691.532	375.744	134.71	1726.6	174.315	259.381	607.516	126.885	38.0578	1168.43	1931.86	199.784	584.182	4168.28	11992.3	2573.69	3030.81	141.732	47.1049	2214.62	13726	2926.86	163.652	214.528	114.57	103.064
651	13771.1	2956.36	2082.88	524.625	906.954	6193.82	2037.42	16812.5	812.266	16855.2	6197.84	1157.85	541.738	230.594	503.383	553.018	376.898	360.734	912.325	132.112	369.453	177.96	248.912	599.382	259.436	284.646	1054.55	56.9994	267.706	213.497	90.8604	73.0913	1621.73	3405.31	216.48	423.533	5447.96	7388.7	5088.72	2714.65	101.786	23.7195	10812.2	11123.1	1265.99	67.2623	171.867	131.986	81.0292
653	5321.79	1432.55	16037.7	6218.98	2578.39	2618.82	982.115	25558.6	912.264	19774.6	4809.23	1809.47	521.137	1674.1	6099.13	656.291	238.168	433.643	2577.97	263.619	928.615	87.1041	1373.86	227.552	294.023	111.931	1581.36	753.5	262.127	221.301	533.14	35.1151	446.624	7065.94	249.437	218.066	5327.04	12353.9	4164.92	2113.7	152.468	247.37	2865.72	10066.6	2034.12	65.669	177.178	152.405	110.134
656	13385.8	3457.01	15557.5	5447.74	10721.5	13768.2	2479.43	16667.5	4831.72	18856	4615.04	8753.63	655.645	6564.94	4656.98	2361.84	155.235	2801.78	16505	1136.12	3986.18	433.351	1048.08	1218.29	427.419	279.386	1154.18	659.593	262.514	975.928	512.164	85.187	430.61	3263.28	204.688	1244.83	2829.79	8771.89	2741.1	2574.2	115.537	217.385	2270.37	7965.92	1223.06	229.581	512.988	87.998	249.815
658	11455.2	3273.43	3208.75	527.392	5985.67	7323.48	4589.98	10886.9	3099.57	21362.5	10046.4	5926.39	812.995	3768.22	660.669	2684.15	1057.02	871.047	5216.71	634.612	2088.38	219.108	132.058	685.709	490.194	238.138	799.695	63.003	246.845	986.3	123.139	79.7614	427.524	8883.98	241.141	728.312	7493.71	5194.42	7090.3	2724.09	110.367	21.4479	4979.9	10019	1440.37	249.605	170.635	153.766	117.523
659	5275.54	1297.9	2877.45	649.911	1626.52	2293.42	940.07	14609.5	841.687	17149.4	5594.83	1461.27	497.066	1054.82	861.359	521.616	1344.15	438.171	1939.89	164.673	613.777	67.1785	272.629	213.726	295.841	108.523	981.319	79.9956	307.119	201.784	92.1192	31.9699	602.222	7897.5	272.492	161.655	5930.89	6776.19	3847.6	2266.46	129.47	25.2782	5803.68	5744.16	1650.02	74.0127	505.547	103.971	79.897
660	17625.9	7514.03	1584.8	482.208	724.296	10471.9	3770.88	24830.6	688.808	19217.8	2441.86	975.826	468.895	271.872	545.74	367.702	1802.75	480.804	1438.53	95.8881	492.868	336.957	155.296	984.204	242.474	365.266	1680.09	53.5543	234.404	160.447	62.6019	186.707	2239.16	3576.2	251.742	1070.17	3652.73	8185.39	2081.68	2088.62	215.426	21.6096	2293.48	11109.9	1636.05	49.1604	554.943	115.798	101.087
663	12372.1	3817.81	2035.53	528.923	835.055	7948.26	3195.18	10596	696.112	19952	11403	1170.56	678.463	262.669	490.038	577.3	2526.32	457.357	1340.19	122.736	438.58	251.803	200.517	736.329	353.872	232.234	783.291	56.2581	182.006	184.465	90.7006	93.7685	422.917	56549.9	239.827	684.923	7396.9	4328.42	6716.28	2306.2	175.9	24.8668	4598.86	8704.78	1296.19	49.7263	478.702	151.999	101.208
664	6905.43	4246.8	1856.32	577.07	2593.62	5029.07	6055.02	21774.1	2983.25	16094.6	3913.86	6335.68	721.235	1676.39	643.801	3879.03	647.734	1125.74	7395.98	273.467	1086.15	147.377	253.411	480.404	1141.25	145.447	1413.6	65.371	1795.07	388.693	71.1003	104.657	364.971	8048.15	208.279	781.588	1613.6	6951.16	3287.53	2034.07	368.412	25.0427	1851.85	7793.58	2638.15	326.714	642.852	133.985	107.426
666	6733.82	4752	5053.62	2048.35	4486.71	7185.37	4073.63	11892.5	5688.75	19090.6	1717.69	11736.9	502.489	3039.95	3005.27	3893.43	224.413	1882.48	11008.9	460.33	1628.01	205.525	579.317	683.168	1273.21	140.703	912.684	263.148	1283.42	1291.72	156.313	117.792	594.131	2596.79	170.848	1361.86	2790.96	4493.78	1604.86	1995.66	283.625	74.5637	1596.26	6211.26	997.793	372.192	198.848	106.358	128.35
667	7384.46	2974.78	14983.3	4694.11	3842.53	7807.02	4436.19	27086.2	2211.26	25888.6	2266.52	4398.39	861.829	2398.17	2669.13	3606	184.442	784.271	4458.65	426.501	1546.53	233.873	584.415	707.357	607.826	154.203	1804.7	580.787	184.211	378.76	481.788	72.8694	375.973	2056.59	241.664	865.706	1755.9	9497.3	2098	3944.31	136.679	181.934	1784.8	11070.2	1294.67	356.604	194.134	131.815	84.708
668	18050.4	12432.9	1806.07	583.661	882.249	17130.9	10512.5	31458.4	684.87	22485.3	2692.99	1011.33	474.899	208.137	444.686	508.381	1682.4	566.608	1126.49	141.755	471.404	530.789	229.87	1524.12	249.977	366.839	2060.76	60.5266	6436.86	236.912	70.2267	311.575	352.66	3501.17	181.129	2945.66	2538.11	12800	2514.5	2278.96	190.319	28.2518	3643.77	12709.9	2048.37	53.4025	266.509	277.043	100.677
669	13423	5778.99	2642.16	874.195	651.411	13367.2	11147.6	19060.1	630.473	21024.1	2230.88	1027.56	614.401	199.453	528.382	497.828	1226.68	487.936	1047.32	94.0659	473.704	422.437	211.343	1193.45	352.289	279.965	1229.48	112.644	243.328	174.588	98.8671	143.882	220.264	2557.02	219.788	1656.74	4194.14	2585.88	1930.31	3314.63	162.773	31.2686	1554.02	11066.3	1335.61	74.5406	292.269	118.337	89.4861
673	10361	3242.83	20971.3	5645.63	8392.79	6726.09	3686.5	31912.4	4371.17	20146.6	6255.4	8509.18	806.515	5295.79	4942.97	4074.11	188.834	1871.12	10224.6	883.403	2918.01	191.411	1604.28	624.946	1632.07	213.906	2025.86	693.678	1673.58	725.153	714.62	79.479	4667.68	10071.8	227.062	733.478	8092.62	17599.4	4302.94	2773.79	196.291	220.844	6073.34	16325.6	2135.1	363.374	220.716	115.269	213.888
674	7988.62	2519.79	1965.4	569.13	3265.59	3875.82	1614.93	28122.6	1188.55	21855.2	8467.92	2216.1	511.372	2057.65	402.527	915.416	546.85	620.227	4274.28	353.048	1221.36	121.314	194.617	358.385	351.231	166.792	1817.13	62.4642	215.281	532.608	70.1542	62.499	6759.33	7981.63	201.37	301.781	3268.99	12526.6	5593.25	3011.62	224.924	25.3904	1838.25	13818.4	2355.78	65.9855	201.712	142.207	115.321
675	11193.2	3162.09	5645.13	2728.43	665.312	9091.87	6028.54	10807.8	679.833	17995.8	2847.02	917.631	408.388	182.97	754.194	513.479	239.053	343.794	1175.73	112.071	474.256	286.193	195.259	821.431	232.633	234.391	761.699	339.88	165.301	219.376	172.809	77.3624	223.565	2014.85	205.994	840.634	2859.53	4656.66	1425.1	2470.5	157.981	104.109	1559.75	6866.18	1138.32	52.6823	284.777	124.538	108.09
680	16036.8	5742.15	5819.01	2479.69	648.772	13195.3	8421.83	20236.3	665.464	22670.5	4854.02	1110.04	675.17	212.324	4623.03	586.077	900.36	416.111	1335.04	93.4822	353.167	408.913	1107.29	1186.48	269.103	325.67	1317.82	311.672	300.037	231.172	187.251	142.669	525.212	8776.92	264.707	1634.17	3691.49	7601.36	3135.17	3114.98	143.596	93.7565	4145.07	8770.2	2114.83	34.5149	165.369	178.715	112.83
681	18942.5	6766.7	2686.64	838.383	869.419	19430.8	5258.68	15898.5	679.979	28021.1	3296.68	1069.83	538.516	237.421	1412.68	384.575	1718.64	365.741	1056.2	120.14	432.111	621.261	312.097	1703.02	269.015	381.273	1269.46	107.369	193.074	230.459	106.738	168.119	879.308	4905.37	245.621	2120.39	7802.85	5728.69	2898.46	3572.04	143.379	30.7837	6043.31	9817.71	1433.08	43.887	175.367	214.254	74.8797
685	19489.8	7720.73	2231.47	857.364	697.569	20764.3	5910.45	32103.6	906.898	19562.4	4609.35	1086.06	523.454	213.853	561.443	491.694	523.604	370.853	1168.13	103.421	451.273	659.369	193.444	1823.6	257.007	400.653	2077.77	110.944	3009.96	193.919	74.3621	191.593	3387.28	2992.81	280.366	1869.83	3363.1	14305.9	3619.12	2431.49	187.084	30.639	1774.56	12852.8	2371.3	69.1	255.21	178.66	94.5826
688	15919.7	5286.71	1820.15	441.983	671.182	15516.5	8969.26	14543.9	845.833	15047.8	1798.24	1165.57	508.369	221.414	480.647	482.684	1934.85	381.725	1262.81	94.2548	459.584	497.696	205.212	1370.11	245.459	332.224	946.834	48.5228	271.409	207.452	76.4695	130.815	214.216	2055.31	205.008	1376.99	5260.24	3485.39	1432.95	2105.42	129.079	19.8145	1145.59	5623.62	1284.35	35.7427	149.948	165.531	86.1602
689	8031.46	3465.22	1969.92	613.645	4349.06	6596.1	7414.6	17941.6	2982.88	24072.3	3620.61	6090.99	657.354	2759.73	425.456	5603.42	779.133	922.15	4980.26	459.134	1636.75	192.119	215.983	621.17	786.32	168.54	1216.85	72.0738	235.987	903.387	79.7179	85.7079	454.241	4952.07	187.615	810.01	2563.92	4246.82	2948.7	3790.14	166.098	25.5035	6066.92	8982.2	1167.26	563.842	294.565	119.289	137.015
694	13873.1	4094.93	2414.34	851.241	9164.34	11923.5	3713.41	26351.3	4220.26	22160.5	3985.63	7822.74	614.27	5587.78	751.133	3317.66	1023.45	3337.82	18138.1	959.993	3293.6	364.312	186.84	1107.18	587.858	290.984	1754.73	105.436	366.295	1375.67	85.161	101.201	996.138	2966.92	352.169	1170.24	7397.23	10137.9	3875.01	2813.5	110.913	32.7174	2279.9	12327.3	2165.12	290.529	271.195	105.77	214.82
696	20553.3	6159.23	1899.7	436.175	793.669	20570.7	13530.7	42790.6	835.183	19006	10643.4	1154.2	542.666	214.355	507.087	464.548	2199.84	424.536	1176.22	120.367	441.027	643.225	210.609	1812.63	294.305	404.302	2638.78	48.903	185.587	209.858	110.513	153.114	2204.99	12444.4	283.056	1533.87	8731.28	7782.67	8956.1	1481.96	135.906	19.3082	13688	18173.4	2571.45	70.5435	256.9	164.699	75.5127
697	8636.35	2638.2	9605.55	979.029	7359.63	9290.89	7865.59	36923.9	5171.46	15490.8	8358.04	8096.18	1325.37	4583.5	662.071	10327.3	212.927	1997.97	11203	789.299	2799.82	285.899	294.884	857.337	1277.59	180.501	2127.6	127.226	299.596	950.576	309.688	64.7965	940.973	5462.16	170.312	819.469	4866.23	13398.4	7683.98	1692.08	1107.33	34.5868	3297.71	13326.6	2816.23	1012.52	168.126	113.827	170.168
698	7479.13	1503.21	6815.55	1024.86	4874.77	4565.19	2715.49	18997.4	1858.51	17312.2	5686.1	3513.95	689.76	3168.73	1312.33	2971.93	172.909	1038.62	6437.04	517.58	1816.4	132.662	744.868	440.951	540.054	154.475	1273.88	133.797	312.381	601.317	221.402	36.8254	768.847	7495.45	180.243	310.833	3102.9	5019.34	4219.18	2514.75	109.57	35.7797	1289.77	7786.84	1454.26	278.825	571.33	169.294	138.512
702	11980.7	6502.53	1809.63	483.03	763.804	14661.8	2943.01	14048.7	651.808	16702.9	1895.59	850.364	434.593	233.261	597.051	641.775	861.799	334.613	1011.29	114.151	450.541	470.65	222.759	1308.07	323.281	249.906	970.231	47.4385	188.715	270.674	66.7744	161.994	346.533	1877	220.469	2119.33	4919.48	6621.31	1433.37	2189.96	103.765	24.4001	4097.54	7465.09	989.602	63.1976	231.206	204.947	97.6509
709	10063	4260.89	6975.89	1840.63	4699.97	5798.34	4782.2	29210.1	2982.17	22489.3	9808.92	5813.1	608.334	3051.08	629.935	2343.79	1690.96	1699.43	9764.19	491.684	1858.46	158.896	198.624	545.064	508.624	193.824	1861.05	232.519	468.061	1303.78	224.978	105.373	3055.8	32185.1	249.971	642.306	8997.51	14940.9	6031.71	2892.01	137.745	68.8464	6011.58	12598.6	2474.95	235.294	155.991	112.57	137.979
712	10379.8	4582.7	2190.07	610.341	7518.34	8954.92	7810.57	16187.1	5728.97	20061.6	4193.04	12274.6	920.812	4603.79	591.273	6959.64	540.636	1790.48	11011.3	797.45	2672.71	265.539	192.14	863.552	836.8	216.312	1182.93	73.4805	283.875	1036.59	80.9811	113.964	935.883	5023.03	220.926	1153.15	3037.54	4847.97	3486.91	2353.08	203.585	24.3845	2669.03	6572.25	1655.85	662.142	616.699	136.976	177.645
714	11157.3	3673.59	1440.08	490.632	3144.47	10635.6	6063.44	22238.2	2146.41	16982.6	5069.38	3710.54	685.83	2096.95	489.5	5200.45	2033.75	586.176	3373.31	341.613	1123.57	334.294	130.947	984.643	671.075	221.87	1441.83	50.7307	330.905	422.63	60.1677	90.8357	5425.99	19433.3	251.194	1056.18	4309.92	10799.8	3008.22	2714	151.585	23.598	3327.03	8916.77	1899.46	515.378	483.849	147.013	121.389
715	7852.63	3638.98	23361	5766.07	8615.37	11621.1	2199.66	28741	7587.05	20556	8484.09	14440.4	594.44	5146.72	4862.77	3139.62	243.203	2796.73	15221.5	912.788	3199.69	346.42	1864.19	1042.76	540.595	150.718	1889.4	708.653	205.266	1302.96	800.663	89.5934	808.102	15475.9	354.381	1318.94	8006.84	8242.34	6832.87	2623.56	189.319	225.327	2218.13	11810.6	2014.84	286.952	163.071	165.462	210.619
717	7559.15	2674.48	1735.36	641.211	3145.4	4538.94	3481.58	19481.8	1548.78	26240	2974.14	3110.54	684.196	2001.3	585.496	2024.37	1020.42	1374.48	8188.99	335.897	1107.43	126.852	181.083	440.241	468.711	158.271	1381.62	74.1765	432.51	528.086	62.8135	65.4413	421.404	3762.82	190.398	536.532	1504.77	4545.31	1767.51	3105.16	214.586	26.8821	2336.54	6107.58	1708.69	165.144	185.182	110.012	107.627
721	11718.9	3709.61	2574.61	665.104	729.02	8252.86	6293.8	24558.7	802.321	18295.9	3457.66	1072.05	553.208	178.44	683.576	540.059	672.062	396.656	1329.69	115.093	429.093	263.563	202.613	744.408	294.17	245.564	1638.71	81.531	240.766	203.477	89.108	90.4681	597.775	3358.64	247.155	764.604	1815.67	9107.93	2988.84	2238.01	180.087	26.0061	2796.5	6657.64	1154.59	54.702	233.068	133.261	106.873
722	10518.8	2439.9	11549.3	1615.42	8599.57	5654.7	8015.41	31823.3	3419.69	10314.6	6551.86	5853.74	1115.44	5312.22	396.652	8388.2	1151.57	3119.83	17514.5	900.692	2925.73	152.635	272.556	544.738	1052.09	200.703	1784.84	205.741	263.173	784.838	364.007	59.8195	769.467	12441.7	279.826	462.218	5243.02	8665.1	6705.97	1423.24	1159.06	59.6237	3369.79	15039.9	2717.05	838.232	218.593	123.634	202.962
723	12464.3	5842.72	16688.3	4928.34	11097.7	13414.2	3272.85	33228.4	8516.71	17890	6258.38	15109.7	736.833	6895.59	4224.27	4416.61	236.399	4346.2	23951	1168.09	3858.71	404.01	1136.13	1217.35	2200.77	257.604	2012.61	611.431	1593.92	1263.43	549.838	144.558	2721.23	5261.94	254.604	1587.38	6151.19	12666.4	5617.9	1951.42	325.448	190.062	4180.85	15532.8	2324.88	412.799	259.079	139.582	256.772
724	10558.2	2314.26	11932.4	3750.98	8663.06	10056.4	2320.95	15759.6	3455.52	17428.4	6382.45	7342.21	619.018	5654.2	2244.01	3052.07	213.898	3284.16	19715.5	889.667	3109.58	301.121	650.177	922.878	926.879	215.173	1055.35	462.951	638.049	1173.67	382.714	57.0553	5217.2	4438.13	222.992	857.594	7046.03	8944.63	5127.89	2373.29	467.832	145.516	4418.41	8444.44	1528.77	286.793	143.817	131.823	204.47
726	20644.1	5967.67	2402.85	851.001	881.618	14679.2	5245.59	22699.1	666.478	25955.9	4305.59	1093.11	717.48	249.975	500.969	577.644	876.322	404.033	1127.88	123.244	378.914	460.53	168.061	1305.94	279.716	422.615	1634.35	106.075	291.961	197.016	92.3742	148.337	694.566	5605.3	205.224	1389.97	3080.13	14868.3	3964.63	3980.85	159.192	32.2905	2955.28	11931.6	1889.06	56.6872	194.703	130.158	70.795
732	16836.6	8966.79	21158.5	6195.61	13839	16722.2	4803.34	36006.6	11697.5	21645.8	7451.08	23163.6	728.695	8149.9	4845.55	5152.54	182.417	5721.55	29168.9	1460.55	4820.14	487.808	1459.5	1545.64	3966.36	346.361	2348.22	755.737	3402.9	1588.67	695.859	222.994	3576.92	7011.92	244.124	2038.42	7011.9	17235.2	6155.39	2324.96	440.606	243.973	4315.01	14029.2	2651.72	463.897	193.924	158.942	340.447
736	19165.3	7615.03	7719.65	4249.33	668.382	13638.7	12572.9	17112.3	866.613	20026.7	3394.38	924.206	570.471	175.889	1437.05	463.015	274.254	286.173	1145.26	101.39	458.41	449.372	202.811	1240.09	352.15	395.721	1276.36	516.676	1277.63	209.571	248.736	188.774	2683.58	3429.1	208.304	1604.99	4350.63	6995.48	2377.07	2340.82	163.304	168.871	1830.24	10304	1501.06	41.7074	326.99	153.397	68.8804
738	24744.1	8111.14	1997.85	574.599	773.425	25307.8	16831.8	41971.3	846.329	19979.3	4246.44	1019.77	592.58	203.555	493.14	544.361	2297.86	348.592	1267.15	110.596	386.697	796.458	217.081	2198.28	254.299	504.45	2608.2	57.6814	724.779	213.577	76.6144	201.288	456.952	4170.36	385.655	2348.22	5141.04	14820.2	3885.33	2437.15	134.136	28.2869	4443.88	13475.7	2775.94	72.1334	229.539	203.076	64.209
740	15548.5	4745.47	6300.77	1439.11	641.714	12739	6165.43	21350.5	740.698	17452.6	6436.7	1214.46	490.41	189.089	2761.06	580.803	175.95	370.546	786.422	95.3131	365.476	417.014	965.27	1153.14	357.393	319.681	1412.54	184.995	277.791	171.814	193.711	117.06	1104.42	7938.23	280.288	1113.33	6183.56	9387.57	2977.24	2551.96	160.786	52.2403	2096.53	9661.08	1622.25	40.0977	637.105	132.807	79.304
746	13145.9	3892.1	2664.65	851.747	11557	9108.47	4329.33	31846	4975.36	15778.4	4403.68	10152.1	738.857	6888.33	620.12	4620.45	943.597	2538.9	15777.4	1238.65	4233.64	278.359	225.905	843.226	1065.43	274.378	1927.31	106.698	749.755	1140.97	90.9977	95.7253	1045.5	4076.9	223.113	866.373	4103.15	13718.6	3398.69	1607.77	299.216	31.8455	1875.6	13463.9	2263.27	427.264	695.77	111.155	302.589
747	6093.8	1193.44	1772.12	578.381	1182.98	2690.43	1631.06	23280.8	708.146	21197.9	4915.33	1170.93	633.236	750.784	499.137	457.889	1913.35	411.235	1465.72	123.179	429.625	83.7316	207.901	232.153	314.171	127.034	1395.28	59.4735	283.582	186.547	70.6208	29.078	1261.3	4644.71	215.053	133.978	2351.54	5065.97	3500.9	3096.42	127.981	27.9037	2047	7718.7	1466.82	53.16	285.101	104.57	90.0262
752	12929.7	4878.57	16717.6	2158.94	7464.58	7567.42	7476.2	30162.4	5226.68	14633.7	11066.2	9386.27	1005.23	4521.94	819.524	7418.78	215.945	3058.08	17239.8	788.222	2803.76	221.332	643.671	752.193	4887.21	257.036	1844.59	265.136	4199.09	910.379	553.41	120.857	1575.86	30446.9	235.521	908.034	6969.57	9979.54	5991.8	1940.54	1934.4	84.2661	2716.07	10932.8	2487.03	708.437	602.638	143.831	157.744
755	5514.18	1255.38	2613.86	950.984	1921.42	2262.47	961.903	22717.4	662.895	27161.3	4297.95	1299.4	547.692	1236.78	479.807	544.498	1658.97	348.354	2095.43	213.248	747.992	73.0355	148.853	222.176	350.563	115.918	1614.59	118.108	282.918	163.285	91.0246	30.432	332.601	5045.49	226.203	195.964	4583.01	5304.81	3028.11	4018.76	164.384	36.0983	1669.83	8748.28	932.694	54.1251	205.745	108.842	104.431
756	10137.5	4728.15	1632.63	434.623	5789.35	8566.32	6432.81	27845.7	4528.72	15920.3	2524.73	9066.62	841.624	3643.17	628.77	6308.47	1685.13	1698.63	9629.72	625.422	2240.25	257.618	195.523	826.262	2805.93	211.318	1681.75	45.9407	2624.4	452.157	75.0516	116.278	1426.62	2324.08	262.417	1136.73	3308.18	11058.9	2596.84	2124.63	473.655	20.2932	1732.46	12583.7	2142.16	600.103	509.121	166.351	134.286
761	18150.7	5380.16	1819.4	456.531	837.299	16245.3	5275.82	18157.4	652.135	21380	4938.18	935.841	628.269	251.136	560.562	427.911	1102.31	338.01	1567.32	107.823	444.494	501.367	203.246	1423.87	235.551	378.09	1231.66	49.5733	223.209	233.86	69.8671	133.113	358.841	4422.66	252.035	1443.88	5372.13	6648.86	4508.02	2987.2	150.608	21.0329	3218.08	5885.18	2451.16	45.3162	161.431	138.077	105.549
765	11242.9	4828.38	1415.85	486.551	788.09	8143.43	8597.16	28589.9	905.381	13858.6	4925.18	1058.25	603.18	215.887	482.54	431.119	1180.28	437.345	882.523	114.585	452.712	257.481	196.097	759.858	268.608	234.217	1701.63	49.3404	2120.45	210.893	52.0032	119.118	1456.97	4283.81	184.306	935.387	4355.27	10915.9	3666.28	1784.38	133.695	23.9661	1597.17	13592.1	1540.21	78.4152	1035.79	121.496	72.4327
769	13200.1	5297.88	25925.9	5971.04	8137.1	10511.5	4207.27	22078.7	5305.3	26269.9	4461.12	10649	678.373	4953.32	2532.22	3412.51	201.784	2032.8	10714.3	869.589	2839.11	320.642	1061.72	948.737	534.728	273.69	1549.43	735.986	328.825	1530.28	888.166	130.871	468.973	4040.63	274.646	1379.26	3138.11	14761	4277.47	3990.25	174.618	232.592	4701.69	11306.5	2079.89	333.514	197.377	148.411	184.735
778	11370.1	3804.87	24590.9	5516.83	6953.64	7487.11	3632.32	16931.6	4580.02	18857.1	5329.06	8595.15	766.468	4519.9	4238.4	2787.93	181.17	1753.52	10540.5	721.892	2567.27	221.07	2077.22	710.408	498.809	233.109	1253.22	675.894	185.298	1800.63	981.218	93.6806	871.91	2856.24	303.794	1095.03	3388.46	6771.11	4650.74	1857.48	243.396	216.32	1571.21	11744.6	1360.14	252.98	198.125	125.295	181.162
782	9984.82	2662.65	1775.93	631.669	7271.2	4518.93	1116.47	18307.9	3138.27	19261	5310.61	6138.19	569.874	4561.27	1392.84	609.368	703.93	1509.15	9573.54	778.303	2791.42	127.276	232.697	417.584	314.793	206.276	1339.95	69.176	282.953	437.64	65.5307	65.8713	478.281	4452.72	200.292	466.59	3333.69	6391.24	4443.09	2479.37	109.867	28.4852	2216.57	7175.62	1063.74	42.5734	444.421	116.406	123.558
785	25815.9	12986.1	3949.25	1512.52	821.163	24330.3	8710.4	32074	765.177	25598.8	6904.42	1223	613.798	200.499	1133.52	472.037	1621.33	445.403	1340.41	117.651	335.21	765.71	201.473	2134.35	254.404	533.734	2090.95	196.62	985.616	243.958	134.871	324.681	3127.47	3149.78	193.185	3169.57	5442.45	11126.2	5748.23	2754.67	125.782	54.0831	5239.69	9514.59	1821.88	75.958	135.391	256.683	65.5168
[truncated: 190 more columns]

## Sheet: Transcriptomics data 
FeatureNum	CE017	CE069	CE072	CE084	CE110	CE141	CE145	CE155	CE164	CE165	CE171	CE195	CE196	CE202	CE222	CE276	CE277	CE602	CE603	CE604	CE605	CE607	CE608	CE609	CE615	CE624	CE628	CE630	CE631	CE632	CE633	CE635	CE636	CE639	CE642	CE648	CE651	CE653	CE656	CE658	CE659	CE660	CE663	CE664	CE666	CE667	CE668	CE669	CE673
12	9.68424	8.83057	9.33694	8.56845	9.14862	8.89672	9.02636	9.80426	9.56504	8.31544	9.59709	8.25711	9.33762	8.64094	9.84154	8.37878	10.172	9.58031	9.96516	9.56173	8.93933	9.79639	9.81952	9.16729	10.5152	9.54006	9.49699	9.56612	10.4624	10.1776	9.43911	9.89132	11.7328	9.15921	11.0123	9.95311	10.2277	9.45664	9.4701	9.63344	10.8538	9.31168	9.27766	9.13609	10.4332	8.5066	8.91059	10.2415	8.96164
15	7.62035	8.29628	7.78645	7.68282	7.41727	7.66153	7.84552	8.04823	7.43426	7.91084	7.43364	8.01788	7.78887	7.74626	8.49783	7.75015	8.39533	8.17406	7.68313	8.0157	7.96504	8.19566	8.11735	7.95137	7.79821	8.09738	8.4021	7.61951	7.58563	8.3538	7.598	7.59301	7.16227	8.26133	6.78136	8.13221	7.06657	7.81229	7.88829	7.01841	7.24995	7.91402	7.75987	8.00504	7.54012	7.76927	8.02892	7.75406	7.85295
17	8.88471	9.17246	9.21769	9.02957	5.96235	5.98733	5.98158	9.00098	6.001	6.25729	6.11132	6.25281	5.86658	6.04764	9.18678	6.10883	8.65279	9.1597	6.00579	8.74077	8.99337	8.64799	9.16384	8.65433	8.93467	8.78918	6.20006	9.37198	5.98181	9.21918	6.2161	6.17161	9.05188	9.15296	8.91105	5.67997	5.82913	8.68941	6.11956	5.97217	8.90169	6.34785	6.12632	9.05233	9.56001	9.07646	8.87975	6.06011	5.9766
21	6.56111	5.92851	6.26419	6.27336	6.66808	6.59608	6.46841	6.22357	6.33658	6.20016	6.49977	6.03778	6.24058	6.94251	6.72529	6.53877	6.45789	6.43817	6.3684	6.01521	6.39325	5.99172	5.99933	6.07935	6.82523	6.07438	6.37426	6.33614	6.44155	6.60072	6.41258	5.98305	5.87889	5.83214	6.06086	6.04515	6.33402	6.15707	6.29362	6.04926	6.1436	6.3924	6.34425	6.38823	6.40973	6.34328	5.87913	6.15977	6.03821
22	10.9541	10.9917	10.7032	10.2318	10.1708	10.9536	10.9697	10.5604	10.2762	10.9974	10.8714	10.3074	10.4635	10.1656	10.5731	10.1373	9.8016	10.0071	8.88397	9.54232	9.27818	9.92626	9.60971	10.1294	10.3314	9.86876	10.4822	10.4265	11.2371	10.3519	11.0331	10.6816	11.1682	10.7191	10.3906	10.0547	10.8698	10.5227	10.445	10.7169	10.9212	9.68008	10.5744	10.547	10.8827	10.1589	10.2469	10.5881	10.2474
23	7.94295	8.67069	8.25729	8.65279	7.661	8.32396	8.04038	7.67683	8.1029	8.50394	7.63688	8.37693	7.6138	8.49382	8.35723	8.12742	7.94237	8.1193	8.44005	8.26526	8.54259	8.4413	8.53764	7.58563	8.4912	7.84307	8.5027	8.59778	7.78142	8.30177	8.26149	8.37489	7.95748	8.20762	8.10303	8.01819	8.08717	8.73649	8.77294	7.32063	8.28256	8.2767	7.87497	9.02765	8.30811	8.92019	8.81044	8.37194	8.12765
29	11.0612	11.8067	12.0816	11.4487	11.063	0	10.9443	11.6626	10.9512	11.3335	11.0412	11.6746	11.1457	11.2962	11.4856	11.61	9.64658	10.1626	9.66636	10.2699	10.1172	11.0584	10.3407	10.3009	11.3616	10.116	11.079	11.2006	11.1027	11.6746	11.1232	11.4632	10.6257	11.9387	11.0636	10.9541	10.7778	11.7808	10.9922	10.4988	11.8683	10.9181	11.2617	11.7769	10.8287	11.6148	11.642	11.4741	11.2898
33	12.5164	12.6062	11.6205	12.0437	12.2621	12.2179	12.5004	12.5858	12.1067	12.7673	12.0116	11.9934	12.751	12.8476	12.8502	11.8252	12.6957	12.318	12.6798	13.012	12.8317	11.6893	12.5531	12.5904	12.6594	12.1989	12.2884	12.5267	12.4261	12.0195	12.8398	12.328	11.7116	11.9161	12.1566	11.761	13.5153	12.6628	13.1103	12.9597	11.9052	12.353	12.1473	12.4651	11.9052	12.6983	12.3242	12.9707	13.0389
56	7.97921	8.07782	8.20697	8.0438	8.25309	7.5477	7.77736	7.6445	7.83164	7.75915	7.23447	8.48585	8.0086	7.61033	7.73055	7.666	7.12207	7.51019	7.16844	7.17705	7.7974	7.61671	7.27778	7.78684	7.27285	7.19924	7.93097	8.25578	8.39119	8.0146	7.37985	7.73816	7.59549	8.58338	8.02873	8.1056	7.37108	7.89106	7.19119	7.60513	7.43784	7.22672	7.1141	8.18254	7.95097	7.78185	7.42265	7.78016	7.4763
57	6.25589	6.67236	6.04969	6.61398	6.49296	6.18963	6.65524	6.07798	7.35868	7.21663	6.18375	7.13869	5.99003	6.32121	6.58273	6.0842	6.11101	6.6055	6.6282	7.05437	6.22319	7.39074	6.5041	6.21379	6.67396	6.46801	6.46583	6.13864	6.76661	6.04591	7.34306	6.2968	6.40813	6.18473	6.67857	6.20994	8.0175	7.16142	7.07093	6.24407	6.48868	6.19996	6.04255	6.41952	6.21331	6.64785	7.04629	6.58012	7.66474
60	9.51701	10.2918	10.7101	10.7015	9.68039	10.1561	9.83205	10.0125	9.86154	9.99085	8.7924	10.0066	9.75383	10.6567	10.4098	10.0717	9.71182	10.313	10.2568	10.3184	10.0986	10.0342	10.5126	9.96188	10.1265	10.2104	9.9393	10.6428	9.57676	10.0346	9.87576	10.1765	8.99573	10.0914	9.54355	9.89976	9.67964	10.0051	10.4957	9.49049	10.2281	10.6116	10.1826	10.5815	10.3934	10.2266	10.0538	10.8316	10.0979
63	13.5631	14.2409	14.1222	14.555	13.7882	13.8796	14.4056	14.0223	13.5108	14.6384	13.9227	14.2024	14.0065	13.4061	14.1015	13.1836	13.4346	12.7487	13.0419	13.4042	12.791	14.6213	13.1	13.5108	14.091	13.2736	14.3145	13.4306	14.5895	13.1696	14.5446	13.8617	14.1731	14.1801	13.7498	13.3686	14.2676	13.2552	14.1407	13.4146	14.4197	13.8268	13.8268	14.2636	14.2451	14.2451	14.1664	13.6001	13.9976
64	10.8052	11.0336	11.1087	10.9093	11.1537	11.4277	10.8827	10.8746	11.2898	10.7904	11.3869	11.1779	11.072	10.8598	11.2494	11.1629	11.995	11.658	11.9171	11.8398	11.6804	11.7016	11.1759	11.7175	11.8705	11.2591	10.4123	11.2043	11.5174	11.3731	11.3801	10.8307	10.1214	10.8348	11.2591	10.7349	11.2219	10.3955	11.0057	11.8006	10.8444	11.2411	10.987	10.949	10.9516	11.4271	11.3849	10.742	10.8023
66	5.73625	8.28217	8.53583	5.66202	5.69673	8.45058	5.66766	5.78499	8.09106	5.72157	8.08673	5.79994	5.75502	5.75964	5.98564	8.28851	5.66329	7.98899	7.72377	5.73625	7.87758	8.13221	5.61369	7.78263	7.96881	5.7396	5.87828	8.41084	8.03674	8.05346	8.33583	5.7653	7.60135	5.66667	8.27852	5.77681	5.76293	5.6487	5.61194	8.07358	5.81473	5.60286	5.65623	7.88844	8.10303	8.44606	8.21718	5.69852	5.61413
70	8.66449	8.86563	9.90221	10.4035	8.89413	9.61744	10.1294	9.5346	10.4872	11.027	8.9263	8.98206	8.91743	10.539	8.86061	8.86719	9.33522	9.49252	9.55533	10.8993	9.58068	10.7322	10.4216	10.4949	10.1467	9.34393	9.56612	10.4743	8.69338	8.4118	8.92342	9.7312	8.85285	8.42146	10.231	8.87242	10.0763	10.672	10.2789	9.05735	10.0201	9.49219	8.7126	9.83735	9.9393	9.01757	8.84633	9.9973	10.2981
73	10.4059	10.0729	9.5452	9.72353	10.0099	9.62598	10.5231	9.83506	11.0145	9.42236	10.0332	10.0362	10.5423	9.58601	11.6651	8.37039	10.143	9.9682	10.4872	9.81367	9.82288	10.0173	10.0425	9.39336	10.7995	10.4743	10.1228	10.606	10.6996	10.2026	9.73825	10.1593	10.3287	9.42097	10.7913	10.6513	10.4423	9.84564	9.39835	10.3247	10.8086	9.36061	9.54355	10.9895	9.7879	10.3893	10.6027	10.2568	9.55533
98	6.41141	5.9675	6.28412	6.10531	6.6847	6.27502	5.96166	6.08452	6.41944	5.76188	5.91283	6.13965	6.39571	5.86547	7.95137	6.35013	6.37392	5.95166	6.67236	6.20714	6.33163	5.8507	5.83402	5.93833	5.91792	6.25981	6.25084	6.00056	6.06939	6.45545	5.97285	5.84574	6.00779	6.02654	6.36008	7.07268	5.8728	6.03015	5.91685	5.92734	5.757	6.15075	5.71859	6.42792	5.66906	6.1141	6.2928	6.41501	5.79339
99	7.33065	6.89115	7.35955	7.20907	7.26493	7.22853	7.29626	7.0325	7.22003	7.46563	7.3123	7.66277	7.53381	6.96887	7.82416	8.11057	7.85082	7.91069	7.86691	8.27317	8.22563	7.4537	7.57248	7.78645	7.00028	7.43066	7.14056	6.93553	7.31365	7.65084	7.58329	7.07819	6.80333	6.86933	7.48178	7.59105	7.45521	6.76773	7.67417	7.10287	7.06502	7.13818	6.99133	7.42489	7.93375	7.31611	7.3145	7.09433	7.31858
103	9.42409	9.26588	9.60263	9.51644	8.42579	9.83828	9.54584	9.54205	8.91007	9.3194	9.43795	8.01148	9.49884	9.939	9.37083	9.22906	8.51154	8.93981	9.37488	9.63185	8.94443	9.02938	9.53864	8.87904	9.85388	9.13761	9.31881	9.23694	8.63071	9.19383	9.08809	9.11619	9.36909	8.72406	9.19271	9.51701	10.104	9.44485	9.54933	9.37984	10.0205	9.83235	9.06056	9.81921	7.89025	9.55158	9.50966	8.92898	9.91372
104	9.11472	8.8863	8.85689	8.91904	9.12692	9.03214	8.86647	8.93151	8.4778	8.65178	8.53383	9.28473	9.03752	8.63931	9.6784	9.93594	9.32683	9.20931	9.27208	9.05437	9.47432	8.38413	8.7136	8.66045	9.05786	8.86146	8.9722	8.22434	9.1539	9.68767	9.45832	9.3278	8.11284	9.29091	8.37153	9.19383	8.89846	8.49712	9.17548	8.91059	9.21944	9.27565	9.1915	9.01137	8.9087	9.42533	9.74627	8.74325	8.18686
105	9.96318	9.9393	10.3955	10.3806	10.4784	10.6238	10.5587	10.5687	10.4555	9.97172	10.0884	10.4534	10.2848	10.3751	10.6478	10.5524	10.3164	11.3348	10.9852	11.0624	10.6883	10.7623	10.7773	10.7344	9.98665	10.9309	10.212	10.6112	10.1203	10.4414	10.0705	10.6015	10.1117	10.422	10.6257	10.4208	10.3581	10.6812	10.6573	10.3378	10.0733	10.4539	9.94484	10.4071	10.5223	10.4203	10.5326	10.8357	10.6852
106	7.14536	7.85502	7.85502	7.7919	8.02514	8.12982	7.3559	7.72553	7.91256	7.60704	7.48134	7.67861	7.79593	8.23172	7.4399	8.44419	7.83001	7.80579	7.95515	7.8988	7.61285	7.73213	7.71754	7.94179	7.56406	7.41023	7.69624	7.79351	7.34007	7.92317	7.95302	7.54081	6.92986	7.83599	8.04019	7.4619	7.76559	7.34803	7.2428	7.62133	7.27474	7.67861	8.05751	7.541	7.49819	7.85101	7.50552	7.74833	7.65084
111	13.1696	13.4856	13.5701	13.755	13.7196	12.8719	13.2947	12.7949	13.3449	12.8993	13.3468	13.3762	13.1067	13.732	13.8796	13.2947	13.9731	14.1407	13.8967	13.946	13.8567	13.7294	13.7855	14.272	13.7243	13.8268	13.1856	13.3859	13.6842	13.4346	13.7782	13.559	13.4939	13.5216	13.9026	13.4244	13.6681	13.6124	13.5064	13.1765	13.048	12.8993	13.2404	13.517	13.6488	13.6769	13.2385	13.559	13.7651
115	5.96441	5.84338	5.81993	5.72752	6.01874	5.92957	6.04147	6.84803	7.93678	6.69003	6.73879	9.27109	6.28806	6.00011	5.9139	5.82031	6.00334	6.32994	5.7755	6.91969	5.89518	6.67053	6.38199	5.7603	5.86865	5.8678	5.87219	5.88204	7.07449	5.8179	6.36424	6.6142	7.05582	5.88868	8.11863	5.87268	9.25809	6.63116	6.77368	8.98643	6.64293	6.21119	6.76661	5.87354	5.92593	5.84958	5.83251	5.84126	8.09874
118	11.5561	11.3921	11.9542	11.4042	12.0816	11.9592	11.9363	11.9231	11.3921	11.8266	11.9363	11.5142	12.0214	11.5263	11.6436	11.5839	10.3906	10.4234	10.4055	10.4316	10.6214	10.7264	10.6211	11.6626	10.7926	11.0296	11.6178	11.3329	11.7167	11.6191	11.6072	12.1429	11.3238	11.5035	11.7	11.3731	11.4317	11.9453	10.8984	11.5896	12.1959	11.9264	11.015	11.9934	11.8512	11.2237	12.1802	11.7793	11.983
121	6.86927	10.0954	10.028	7.59235	6.86271	7.20346	7.07268	8.90793	6.91957	7.04109	6.51359	7.00145	7.04893	7.54609	8.95618	7.02626	9.3146	9.70521	9.73858	9.45072	7.35166	8.71981	9.61988	9.36444	9.3558	9.25596	7.473	9.65055	7.03713	9.48532	7.02116	6.92187	8.72605	9.73446	8.73721	9.28962	6.95546	9.79196	7.31526	6.70312	9.22808	7.30288	7.0984	10.359	9.59278	9.79931	9.54459	7.46174	6.93804
127	5.71601	6.26298	5.72117	5.68983	6.04504	5.89937	5.96201	6.54307	6.58912	6.0368	5.77198	6.43231	7.10376	6.61529	5.85441	5.68636	6.38584	6.51484	6.50166	5.71927	6.03615	6.23101	5.75171	5.76845	6.36546	5.75779	5.7333	5.79287	6.53701	6.6597	5.93914	6.70181	5.7329	6.17675	6.71785	6.43982	6.25281	5.52241	6.0393	6.0194	6.21926	5.62676	6.37039	5.72022	5.77472	5.82636	5.64514	5.77407	6.49653
133	8.50018	8.8227	8.99179	8.64384	7.29421	8.84771	7.46942	8.87975	8.44663	8.39404	8.54892	7.97228	7.89991	7.51901	7.38246	7.80429	6.5828	7.77218	6.76359	6.89925	7.86084	7.77335	8.0646	7.71876	7.73024	8.05821	7.98186	8.7121	7.63476	8.29794	8.60256	7.70503	7.87901	8.57522	8.02892	7.21557	8.14211	8.70789	8.07213	7.68372	8.61466	8.34117	7.61987	7.71132	8.37306	7.47585	7.88173	8.64815	8.13836
134	5.66527	8.78984	9.03579	5.68386	8.8885	8.40079	9.5065	5.60094	5.6616	7.9071	8.06035	9.30296	5.68775	5.59312	5.77407	5.60535	5.53308	6.12182	5.64128	5.73169	5.60432	5.64414	5.74013	7.19938	5.70044	5.66625	5.63942	5.60168	5.63684	5.63296	5.68345	9.36169	5.56468	5.60887	9.79607	5.60432	5.52241	8.98722	5.71574	5.693	9.60492	8.31739	8.04734	10.0283	5.62241	5.7137	8.36031	8.47369	9.58373
136	6.90713	7.10246	7.47509	7.12612	6.93617	7.75634	6.7422	6.00457	6.99301	7.2871	6.87798	6.9446	6.88627	6.80978	6.61106	6.85909	6.39402	6.87043	6.56277	6.66822	7.21653	6.66723	6.91277	6.92986	7.46853	6.35537	7.61062	6.99031	5.93728	7.54964	6.84655	6.80965	5.65254	6.9442	6.73424	6.11781	6.02391	7.48959	7.30206	7.16863	6.81194	6.79294	7.26172	7.28224	7.19095	7.81464	6.32612	7.16749	6.37194
137	10.3112	10.3955	10.9004	10.4709	11.0531	9.96035	10.4168	9.83803	10.059	10.3454	10.1922	10.0051	9.97987	10.4159	9.71283	9.56796	9.2142	9.30617	9.37341	9.04649	10.3261	9.77246	9.78973	10.0603	9.77637	10.6269	10.37	9.91208	10.0893	9.94043	10.4743	10.4696	9.94333	10.9017	10.0698	10.3094	9.44707	10.0205	10.0425	9.49577	9.8153	10.8807	9.8842	10.0488	10.5174	9.92113	10.4324	9.21944	10.2747
140	7.84409	7.06806	8.54056	7.72475	9.24267	7.99986	8.25173	8.22259	8.3586	8.3464	9.22615	8.04661	9.01229	7.62419	7.61362	8.24374	8.86337	8.46314	9.09408	7.8798	7.89788	8.31171	7.7262	10.1954	8.1299	8.60412	7.35192	8.1702	7.87293	8.63747	8.58877	8.01548	7.83496	7.84359	8.47099	7.80231	7.32273	7.23684	7.41271	8.00651	7.43842	8.15615	8.18929	7.07835	7.57616	7.12995	7.4383	8.02352	9.04404
155	8.26068	8.67927	9.08406	9.24625	9.57603	8.25837	8.84898	9.28194	9.3257	8.20411	8.77944	9.12089	8.94166	7.6497	8.08281	8.16829	8.26526	9.03316	9.37083	8.62455	8.21567	9.68332	8.25762	8.32244	7.88128	9.07344	7.69649	7.54043	9.82026	8.4121	8.76587	8.36732	9.49884	7.90763	10.1437	8.99802	10.1034	7.90117	8.53248	9.21083	8.34144	9.28125	8.814	8.08281	7.81184	8.365	9.05013	7.55398	9.05735
159	6.17072	6.16376	5.9101	6.52061	6.40012	5.99071	5.90117	6.20191	6.21379	6.07396	6.15206	6.0356	6.76556	5.76293	5.97966	6.24039	5.99306	5.7396	5.86069	5.95903	5.8784	5.98497	5.70579	5.81625	6.17577	5.89686	6.05603	6.27879	6.33207	5.8057	6.35337	6.04764	5.9014	5.86914	5.83464	5.72495	5.843	5.93972	6.29617	5.89434	6.22491	6.00423	6.02423	5.97796	6.26242	5.9101	5.69507	5.62979	6.58519
182	8.29909	7.38815	5.68442	8.03391	7.13869	8.37985	10.6491	8.58049	9.32062	9.79967	8.60619	7.34368	5.62459	9.72147	9.26779	8.84271	9.15875	8.92194	8.70212	8.34033	7.5217	9.84789	8.76512	9.888	8.49003	9.52015	10.5807	7.46974	6.80837	8.53038	8.34258	8.62697	8.40103	7.17443	9.4192	5.75885	7.68525	5.7772	7.73286	8.05235	7.40926	8.66871	7.67575	5.61879	5.78706	9.36515	5.72509	9.38312	9.69313
185	10.2851	10.8542	11.6007	11.2036	11.0307	11.1832	10.7218	12.155	11.2781	11.4526	11.1891	10.3542	11.4966	11.0016	12.041	11.6065	10.7813	10.8761	10.6375	10.5546	10.4094	10.1521	11.0466	10.5028	10.5661	10.0814	11.3409	11.2049	11.1895	12.0751	11.4277	11.4115	10.3897	11.3935	11.5222	11.6907	11.181	10.432	11.4566	10.2051	11.3309	11.1134	10.8115	10.2514	10.3295	11.7085	11.2935	11.937	11.1167
191	6.34064	6.36736	6.74253	7.29148	7.10183	6.77211	6.47509	6.23034	6.13091	6.17042	6.06396	6.04353	6.53123	6.79197	6.88434	6.84363	6.90778	7.80978	7.50681	7.15752	7.64553	6.43982	7.101	7.15457	6.61726	7.32358	6.88983	6.94373	6.64657	7.02692	6.91034	6.59401	6.30134	6.9152	6.42602	6.85249	6.13793	6.85379	6.33482	6.63174	6.28851	6.53447	6.26892	7.25023	6.68261	7.45712	7.18345	6.63519	6.52247
197	8.12509	8.41042	7.35507	8.63693	8.92502	8.47994	8.92898	8.47882	8.391	8.56972	8.44395	8.88028	8.26727	8.73394	9.09045	7.5217	7.35973	8.32641	7.48334	8.07584	7.66653	7.473	7.56341	8.4307	7.37796	7.5619	8.95756	8.05821	7.46158	8.17762	8.29909	8.1094	8.23859	7.16804	8.55745	7.30034	9.17082	8.28176	8.21396	7.4148	7.06096	7.14036	7.9281	8.19044	7.71628	8.08744	8.41067	8.25147	8.44856
205	7.05421	6.83182	6.37013	6.83182	7.69876	5.8246	5.76936	6.83433	7.13275	6.53115	7.22949	6.83201	7.03767	5.89494	6.00901	5.91283	7.02741	0	6.67599	6.4445	6.43949	6.68268	5.74773	5.77485	6.8307	6.96544	6.90915	5.90546	8.3372	5.81993	6.84406	5.86829	7.54506	6.46946	5.85231	5.77407	6.70312	7.00206	6.21744	7.3342	7.32255	5.67088	6.47878	5.78097	6.33163	5.74587	7.73417	5.79094	5.71152
209	7.37796	6.84903	6.95874	6.81283	7.30708	7.03391	6.95299	7.08982	6.97728	7.58686	7.27049	7.18345	7.08815	6.69673	6.95183	7.2579	7.02154	6.73792	6.53678	6.96464	6.59807	6.80301	6.88772	6.99435	7.08041	6.72597	7.11209	7.10697	6.93885	7.25748	7.27833	7.11436	7.05222	7.351	7.26079	6.43892	6.9884	6.3969	6.95598	6.79171	7.46385	6.79769	6.63971	6.59534	7.16187	6.58533	6.85718	7.49665	6.68872
211	6.80499	6.30757	6.36572	6.57571	6.21533	6.68602	6.75601	6.29262	6.27446	5.8678	6.48549	6.18855	6.42052	6.16595	6.63569	6.10531	6.49732	6.14763	6.62582	6.68497	6.53447	6.26242	6.2499	6.15807	6.44475	6.76056	6.20588	5.95684	6.07162	6.13965	6.25729	5.97103	6.01023	5.99531	6.09751	5.93972	7.03957	6.15847	5.94251	6.43099	6.38584	6.23395	6.41434	6.14147	6.06353	6.40324	6.61449	6.34135	5.8174
212	6.45927	6.38019	6.48358	6.41702	6.8578	6.6372	6.63202	6.58004	6.64371	6.12847	6.7535	6.94715	6.88995	6.21917	6.39597	6.39783	7.15517	6.85823	7.04461	6.9339	6.48748	6.60667	6.57278	7.21538	6.79615	6.46906	6.31109	6.36935	6.84201	6.68782	6.41986	6.68421	6.66822	6.40324	6.97988	6.36112	6.83051	6.39215	6.57121	6.95943	6.24426	6.7742	6.78201	6.26177	6.51687	6.44385	6.49034	6.30739	6.69466
219	10.6968	10.2127	10.8482	10.7571	10.9479	10.8869	10.3979	10.8566	10.8219	10.4123	10.9042	11.0418	10.9852	10.4138	10.539	10.617	11.3031	11.6843	11.5397	11.3244	10.9943	11.0068	10.8513	11.7646	11.2207	11.4155	10.203	10.8424	11.008	10.8507	10.5713	11.0346	10.2458	10.5152	10.8293	10.5739	10.6751	10.8204	10.7495	10.7059	11.0312	10.683	10.8646	10.7045	11.0253	10.4475	10.7601	10.6584	10.7335
221	8.34117	9.26211	8.98514	8.93745	9.25325	8.10053	8.98655	8.6465	9.09545	9.23976	8.37964	9.12312	8.37133	8.78918	9.35658	8.76334	8.93809	9.08091	9.06737	8.33597	8.96199	9.43823	8.69235	8.63503	8.49142	8.74235	9.20332	9.08515	8.99624	8.82609	8.60276	9.16769	8.89144	8.8994	9.16769	9.11735	9.18216	9.13718	9.36444	8.91083	8.61334	8.90427	8.68813	8.99603	8.66132	9.30792	9.55927	8.98295	8.79581
224	8.59656	9.17404	9.43247	8.96294	9.05972	8.8571	8.55411	8.814	8.98419	8.63774	9.15343	9.15373	8.97742	8.83789	9.1202	9.17905	9.10444	9.36125	9.31414	9.68362	9.1874	9.14126	9.14447	8.99337	8.5189	9.06154	8.52108	9.06056	9.07956	9.08112	8.6085	8.48398	8.69951	8.78155	8.69621	8.7823	9.04342	9.07898	9.07409	9.19936	8.44663	8.50071	8.64991	9.05437	9.21574	9.10248	8.76236	9.61345	9.13158
230	8.4279	8.71652	8.26361	8.26454	8.3211	7.73973	9.08406	7.60344	7.51971	8.90406	8.39838	7.55944	8.54259	8.61873	8.65359	7.52841	7.9911	7.36576	8.02097	8.17887	7.23153	7.7153	7.23926	7.94799	8.33859	8.34572	8.91385	8.13453	8.96428	8.2981	8.58899	7.58094	7.59663	9.12312	7.73098	8.18453	8.22455	8.08864	8.94238	8.29476	7.46781	8.59501	7.70346	8.86977	8.628	7.7191	8.08935	8.46284	8.60914
238	6.67095	6.6847	6.57892	6.65332	7.41497	6.72529	6.67683	6.82604	5.83076	6.77726	7.22958	6.875	7.16565	6.82718	6.92599	6.81518	7.5291	6.2252	7.76851	7.72745	7.12058	7.23272	7.26859	7.27017	6.83433	7.24237	6.78149	6.57698	7.34474	7.28417	7.01101	7.26102	7.2428	6.58198	7.60923	7.44356	6.91034	6.49154	5.72752	7.22166	6.79294	6.64378	7.09145	6.32344	6.99121	6.53223	6.80416	6.69741	5.84338
240	10.3366	10.1749	10.0187	9.68281	10.4353	9.72266	10.2601	9.73988	9.81882	10.2292	9.56947	9.71117	10.6384	9.65988	10.5457	8.67337	9.97311	9.11155	9.52565	10.5528	9.30834	10.3853	9.28473	9.38177	10.7977	10.1085	9.91744	9.90734	11.3745	10.1059	10.4762	10.6416	11.0336	10.06	10.1859	9.64025	10.7844	9.87306	9.84706	9.71253	10.6393	9.82979	9.47293	10.5286	10.7275	9.8153	10.2707	9.79196	10.0096
241	6.08494	6.18728	6.08315	6.20733	5.98733	6.20714	6.18934	6.39376	6.24096	5.85231	6.31853	6.10935	6.01156	6.55193	6.46518	6.16027	6.85644	6.75694	6.81041	7.32852	6.5015	6.60205	6.50095	6.70873	6.2022	6.29962	6.37607	6.56669	5.88917	6.47758	6.2081	6.36225	6.10365	6.15507	5.80429	6.44933	5.91827	6.71533	6.2544	5.87913	6.01609	6.32638	6.30739	5.89121	6.19481	6.50646	6.79583	6.31315	6.20781
244	6.49455	6.08536	5.66667	5.58496	5.57421	7.68445	5.77759	7.17077	5.91567	6.52053	5.63942	6.01156	5.73169	5.71084	5.81181	5.68816	5.69673	5.74587	5.73853	5.81625	5.70277	6.53107	6.26019	5.63741	5.80109	5.8174	6.57481	6.04407	6.281	5.81537	5.81118	5.79891	6.12765	5.69079	5.7333	7.05076	6.04093	6.96949	7.41794	5.69121	5.96441	6.73612	6.37332	6.0194	5.60989	6.25337	6.55755	5.68983	6.29016
245	7.29339	5.69425	6.74347	5.68442	7.06166	5.59991	5.63985	5.68733	5.74213	7.27063	7.99054	5.70579	5.57975	8.20537	5.7755	5.61369	5.63942	5.65722	5.69852	8.24807	6.92634	8.61207	7.25276	5.56468	7.76168	5.77342	7.17384	6.6732	7.21369	7.12668	5.6541	5.76385	5.64514	5.57825	7.68192	7.30437	5.60989	6.81733	7.04353	6.84766	6.96367	5.7468	5.61995	7.49704	6.67271	7.10811	5.55302	5.53764	6.81207
267	5.77941	5.85169	5.84872	5.68816	5.78162	7.32603	5.86216	5.84847	7.62133	7.69549	7.42402	5.78861	7.40371	7.38426	5.84524	7.18173	5.66498	5.78162	7.18973	6.98756	7.40308	5.75502	7.47252	5.8057	5.8246	5.83889	5.84872	7.29539	5.84958	5.9417	7.79438	7.41208	7.0238	5.82686	7.20829	7.38439	6.79429	5.9667	7.28696	6.80205	7.24675	5.67871	5.56263	5.58779	5.81003	7.30387	7.35664	5.67088	5.71601
269	8.0938	9.83235	10.081	10.1236	9.94547	8.14074	9.74809	9.55158	9.88453	7.99824	7.67784	8.29275	7.78554	8.69905	8.14673	7.96358	7.54922	10.2848	10.5807	7.63641	7.57023	9.63156	8.04228	7.68372	7.94669	9.91838	8.50938	7.77713	9.93498	7.9925	8.04166	8.69017	9.54431	7.87539	9.41937	9.53159	9.36169	7.80554	8.61666	7.47143	8.63452	10.147	7.86465	8.46827	8.13681	8.21446	9.62144	7.78084	7.64053
276	7.9683	7.99444	7.78593	8.00106	7.78612	7.27672	7.10287	7.24779	7.51066	7.20515	7.14627	7.7025	6.97461	7.56451	8.09926	7.60799	6.44311	6.92528	7.43731	7.33508	6.85465	7.31611	6.56639	7.79994	7.58027	7.2339	7.80841	7.97467	7.71265	7.75964	7.19466	7.50012	7.35057	7.48879	7.61033	6.99609	6.76155	7.94437	7.26284	7.54712	7.27299	7.31207	7.67683	7.79438	7.39754	7.68445	7.59423	8.08402	6.88953
285	8.43368	8.39762	7.25935	8.72676	8.07027	7.91304	7.64578	7.45227	8.03198	6.90766	8.73744	8.69162	8.76185	7.89806	7.75267	7.25911	9.80459	7.28517	8.13168	10.0569	8.79385	9.3674	8.03593	6.53831	7.51788	8.59554	8.09738	7.70808	8.35406	8.08717	7.6706	7.88391	8.21302	8.15035	9.099	7.84596	7.24703	7.68699	7.87758	8.56982	7.43669	7.7137	7.197	8.17651	7.9909	8.09286	8.41124	7.49977	6.87152
291	8.29401	7.82049	7.8644	8.03479	8.23672	7.20539	7.79287	8.15585	8.5066	8.0276	8.50215	7.9783	7.50186	7.97228	6.78693	8.13874	8.62325	8.76236	8.42869	8.56392	8.36031	8.67137	8.11655	8.95756	8.98419	8.45131	9.1773	8.2325	7.35249	8.14297	8.32761	8.25384	7.9645	7.48134	8.69065	7.33198	7.68643	8.03593	7.96867	8.1995	8.51673	8.6511	8.46611	7.70404	7.70301	8.0578	7.93349	8.4797	8.28332
296	7.28412	7.06566	7.25112	7.08231	9.11394	8.14723	7.91476	7.97901	7.03228	8.06569	8.82376	9.2351	9.11472	9.03444	7.44499	8.92342	7.98528	6.73973	8.21979	8.02207	7.71404	7.0343	7.23447	7.09814	7.08473	7.31764	9.21497	8.20302	8.04255	8.07213	8.70698	9.52981	7.7837	7.95195	7.57271	9.35146	7.16187	8.4392	9.08091	8.01355	7.22195	7.68996	8.58494	7.19188	6.89386	7.17833	8.71133	8.42388	8.06139
307	10.7481	9.93791	11.058	11.2416	10.9418	9.48355	9.61988	10.8486	10.6341	9.81819	9.17428	10.8979	9.40004	10.2469	10.0016	10.7941	11.0553	11.288	10.541	10.4071	10.5335	10.8802	9.86241	10.22	9.86	10.3058	9.98148	10.2478	10.1343	11.0873	9.41525	10.0623	10.6808	10.0763	9.60353	10.0459	9.81433	11.0068	10.7362	10.0309	9.81304	10.7532	10.9521	9.74461	10.4995	9.42005	10.129	11.2061	10.8214
308	9.10418	9.31918	9.05364	9.14572	8.93522	8.66225	9.22698	8.53612	8.80103	9.11517	8.63503	8.76835	8.94582	9.31414	9.16888	8.44255	8.44637	8.56972	8.59827	8.48144	8.81983	9.19505	8.40232	9.84931	9.109	9.77544	10.0741	8.80191	9.38152	8.85564	9.31549	9.75106	9.40251	8.75621	9.39104	9.38979	8.89672	9.22524	8.97053	8.93522	9.04452	9.341	8.96164	9.21737	9.20169	8.811	9.29291	8.82671	9.56227
312	8.964	8.98359	9.6084	9.33106	9.76762	10.0151	10.1298	9.77809	9.87987	9.24223	9.58007	9.68666	9.74652	9.76403	9.7348	9.73002	8.47489	8.64733	8.96701	8.62479	8.72804	8.4906	9.31364	9.20699	9.17428	9.83921	9.44181	8.87682	10.0194	9.76007	9.79668	10.7702	10.3624	9.41616	10.8249	8.80984	9.97102	9.3257	9.10281	9.802	9.27989	9.73988	9.7954	9.56478	9.45483	9.41854	9.10587	9.91545	9.85783
318	6.60982	6.37271	5.83939	6.65814	7.44786	6.52053	5.99609	6.59689	6.2799	6.24558	7.25365	6.5347	6.73886	6.1731	6.04731	5.98181	7.57248	8.15499	8.22829	8.40737	7.95773	8.06126	7.38878	7.93328	7.35755	8.25309	6.04353	6.20974	6.39876	6.37375	6.47509	6.10842	6.59748	6.35162	7.52817	6.699	6.49661	6.13935	6.53138	6.86504	5.87816	6.72151	6.79197	5.936	6.64085	5.95523	6.20936	6.04299	6.647
320	8.01231	6.9588	7.33773	6.81575	7.70599	6.44786	6.8273	6.64271	6.71642	6.78512	7.2827	7.04028	7.5622	6.92687	6.67243	7.04585	8.5164	8.21348	8.18904	8.2195	7.96998	7.45121	6.86419	7.91369	7.23973	8.14163	7.15837	7.9925	6.85847	7.06128	7.62874	6.43422	7.01945	7.38199	7.84772	7.35908	6.52511	7.84788	6.63533	6.78907	7.3114	7.01598	7.10713	6.32638	7.07236	6.56843	7.41371	7.47244	7.32679
323	6.66653	7.23684	7.58979	7.10873	6.65396	7.66579	7.4807	6.9542	6.63648	6.64171	6.41283	6.91615	6.63202	8.039	7.48708	7.70054	6.1022	7.07019	6.26892	6.50646	6.5423	6.2968	7.42585	7.13097	6.73504	6.35781	7.17774	8.2561	6.79184	7.88149	6.68837	7.66853	6.60872	7.21456	7.47051	8.03674	6.45064	7.06118	6.67201	6.58897	6.79319	7.70301	6.69597	7.8988	6.67718	8.22481	6.87822	8.11688	7.30924
325	7.73565	6.92299	8.22543	8.01322	7.18889	7.46998	8.10383	8.23904	7.37056	7.65931	7.3629	7.34539	9.05942	9.52804	8.75139	8.56562	6.76622	7.07401	6.89584	7.06016	7.81257	7.54131	7.42904	7.40914	6.91111	8.2719	7.15065	9.01659	6.98874	8.93011	8.19498	8.02039	6.56858	8.58318	6.87323	8.53269	7.51726	7.22505	6.88482	6.80812	7.79968	7.50811	7.56065	7.36974	7.44385	7.38955	8.6492	7.84934	8.18649
326	6.24586	6.47934	6.30667	6.7599	6.91774	6.44105	6.23651	6.39775	6.56526	6.51289	6.40636	6.69155	6.25121	6.29717	6.393	6.2679	6.17991	6.26251	6.47509	6.12182	5.9237	6.19198	6.00579	6.11121	6.10303	6.03342	6.77368	6.32255	6.77178	6.66752	6.60286	6.80786	6.8186	6.40189	7.55398	7.05222	6.29907	6.43719	6.7137	7.09568	6.21061	6.46567	6.79003	6.10977	7.31764	6.36909	6.43892	6.56458	6.34504
350	8.87399	9.28155	7.02412	6.63856	8.581	7.37349	7.4117	7.08073	7.17641	8.60203	8.68331	8.0219	8.6465	7.05695	8.39633	8.85263	7.8655	7.63867	7.70095	7.36589	8.57771	7.00701	7.15907	7.00273	6.85558	8.15153	6.95546	7.36637	8.77309	8.50412	8.65308	6.81162	8.63793	8.94292	6.84983	8.47033	7.2871	7.2827	7.55789	7.40834	6.50921	7.31014	8.43182	6.89566	8.66936	8.63334	8.8343	6.88228	7.43277
351	10.5673	8.01029	10.2347	10.4957	10.1513	9.24087	11.0101	10.6182	10.549	8.34671	10.8727	10.3586	8.90952	8.03645	9.05577	10.9068	10.2026	7.95546	7.58388	9.51384	10.4123	10.2037	8.35912	8.33214	11.7541	10.9238	10.8135	11.2146	10.8145	9.12555	11.5222	8.67484	10.3874	11.6114	8.60328	9.08533	8.2167	10.6558	9.49136	10.1172	10.7078	9.03876	8.3372	11.3218	11.3998	8.5124	11.0236	8.81876	8.46847
352	9.84789	8.09001	9.36144	8.51038	10.5555	9.6224	8.57567	10.5033	10.0833	8.44549	11.1397	9.16846	10.2696	7.50387	7.20796	9.77313	8.49382	9.63728	10.1048	8.9143	8.35703	7.89767	8.09226	9.31386	9.62727	7.69841	8.21718	8.5747	9.24651	9.84564	9.46768	8.35703	7.5787	8.6465	10.5618	8.46532	8.09579	7.94466	8.63452	9.76733	9.53892	10.3906	10.3378	7.28915	7.69556	8.63643	7.69442	7.89548	10.2616
355	6.96058	7.1213	7.22424	7.24901	8.41105	7.41187	7.08641	7.97558	7.25407	7.87831	8.05855	8.21718	7.12233	7.17334	7.28636	7.97063	9.06968	8.35358	9.50243	8.63309	7.76444	7.95687	8.70862	7.85709	8.01593	7.8743	7.26516	7.23732	8.25993	8.04228	7.51203	8.19919	7.64785	7.16814	8.39686	7.12012	8.13537	8.30511	8.30254	7.59086	7.92787	8.2149	7.95004	7.39906	7.57001	8.36114	8.22789	7.27497	7.53254
360	7.97228	9.30559	9.3882	8.43093	8.42604	8.41067	8.31831	8.38492	8.47123	9.32165	8.16202	9.25281	8.18556	9.11542	9.21792	8.86957	9.36853	8.94494	9.07344	8.8579	9.50829	8.92704	9.50743	9.67403	8.35079	8.77974	8.79909	9.15131	9.20571	9.1986	9.05636	9.36199	8.80464	9.28365	8.47123	9.16616	9.64586	9.53286	8.34818	8.33822	9.37428	8.5433	8.37489	8.62185	9.57645	8.59827	9.32872	8.56873	9.98743
371	11.2524	10.8624	9.00764	9.43706	11.5553	9.22565	9.43686	9.6177	9.90696	9.82392	11.61	11.88	11.2814	9.98366	10.7472	11.42	10.5531	11.0236	11.143	8.85809	11.3361	9.2653	9.70644	9.41222	10.1902	11.0774	9.01369	9.27366	11.2892	11.1195	12.1843	9.44566	8.68941	11.0101	9.67317	10.8462	9.03099	8.61491	9.13249	11.4551	9.13044	8.83161	11.0493	9.24463	11.2119	11.4734	11.5181	9.50794	9.58484
377	8.86647	7.57664	9.25596	9.16425	8.89693	8.93627	7.87734	9.29508	8.10303	8.05593	8.79058	7.85295	9.13963	7.9911	7.73317	8.85507	8.41149	7.07645	8.47914	8.29442	8.85142	7.37951	8.92408	8.6511	8.69805	8.46038	7.36273	7.38968	9.03288	9.26859	8.94722	7.29739	7.0344	9.08809	7.22467	8.96428	7.33756	7.22003	7.20418	8.5544	8.92265	8.92911	9.02119	7.51874	9.23694	8.15387	7.67246	7.79107	8.01023
378	7.48772	6.60616	6.01841	5.70961	5.73437	5.7674	7.28068	5.70989	5.66329	6.65814	7.67435	5.70551	7.807	8.13768	8.0341	5.64286	8.26384	5.77837	7.55139	7.54131	6.503	5.69879	5.81702	5.74773	7.598	5.86914	6.79126	5.76188	8.01548	5.75542	7.79384	5.76333	5.71084	5.64286	5.81841	5.91579	6.96258	5.76188	7.03108	6.52139	6.71207	6.73926	5.65524	7.86691	5.70551	5.65311	5.69425	7.81936	7.45472
380	7.03843	0	7.17956	6.63583	6.61704	7.30667	6.64321	7.43405	6.97188	7.71727	7.01278	6.29362	6.74919	6.54376	6.75766	6.29234	6.53007	6.68872	6.11606	7.96375	6.33791	7.07692	6.76418	7.24572	7.53574	6.61449	7.67683	6.97063	6.25168	7.08526	6.34328	7.59737	7.20365	7.58027	7.14748	6.15176	6.85231	7.53312	6.99793	6.52566	6.74393	6.37985	7.61062	7.78217	6.11658	6.503	6.94077	6.39062	7.22987
383	8.45294	6.44516	9.07268	6.27086	8.92224	6.28879	6.48549	6.46195	6.29826	8.79131	8.67597	6.76155	6.19422	9.12963	6.19451	6.07935	6.18375	6.3145	6.18414	9.33348	9.27271	9.06995	9.3227	6.37916	9.23293	6.29517	8.66511	9.22252	8.93892	9.03722	6.42269	6.2613	5.97012	6.24133	8.75997	8.96025	6.31943	9.07438	9.09491	9.13218	8.90332	6.27197	6.43446	9.37233	9.18811	9.27397	6.28238	6.56971	9.13392
385	6.65864	6.08925	6.98045	6.39876	6.43388	6.57076	6.51539	6.52076	6.57967	6.43446	6.23348	6.48222	6.66808	6.80665	6.74513	6.8821	7.26693	5.99172	6.84723	7.13295	6.72184	6.95954	6.45927	6.46227	6.15957	6.63921	6.47485	6.647	6.59112	6.68754	6.75489	6.42626	6.84896	6.66365	6.30947	6.63835	6.46986	6.10676	6.59127	6.86462	6.06449	6.57518	6.04331	5.96441	6.2799	6.18207	6.11266	6.46494	6.44229
387	8.65013	9.41106	7.79795	8.95976	8.84572	8.77477	8.33395	7.42585	7.54819	9.12806	7.38323	8.54779	8.89573	8.40918	8.59577	7.44659	7.91706	7.414	7.44577	7.24882	7.55687	8.76869	7.4246	7.9085	8.77917	8.72093	8.61546	7.99922	9.55338	7.80515	9.30988	9.50243	8.47503	7.53242	7.73118	7.80266	8.42167	8.76835	9.0032	7.64193	9.39284	8.70113	7.92834	9.25573	9.11308	8.56135	8.63291	8.39455	9.30008
390	10.6108	9.9482	10.1535	10.3143	10.217	9.17109	9.14115	9.49978	10.4042	9.48741	9.86215	10.0158	9.8603	10.2766	10.2517	9.01229	11.833	12.751	11.7616	10.7028	11.2066	11.7482	11.2231	12.0159	12.2759	12.2528	11.1732	11.0198	10.0759	11.4421	9.82545	10.5067	9.54896	10.678	10.5199	10.7991	9.50907	11.431	11.0703	9.62333	9.9594	11.947	10.3762	11.6457	10.3063	11.0395	10.9895	10.7395	11.6907
393	6.65481	6.97012	7.03653	8.91059	7.10334	8.63503	8.83092	8.79277	9.13693	9.11854	8.66602	6.774	6.94373	8.46472	8.46532	8.85448	6.96887	8.10256	8.14377	8.33493	6.69162	8.57008	8.23566	8.84241	8.33742	8.32329	7.00268	6.82667	6.7993	6.8332	6.98812	8.85527	8.09482	6.86749	8.17406	6.67053	8.17371	8.43908	8.80984	6.55276	8.36359	8.45058	6.85478	8.35703	6.43933	8.54311	8.41105	8.72573	8.12918
397	12.8155	13.6124	12.0069	13.7527	14.042	12.7949	14.5395	13.0613	13.6242	13.3941	12.9338	13.1403	12.8329	13.2624	12.4431	13.3225	11.2597	11.6953	11.9679	11.682	13.8217	15.4848	12.1124	14.9456	13.3706	14.7657	14.4286	12.1616	12.4826	12.1748	13.6899	12.7835	14.5737	13.0578	15.1179	13.7366	11.2225	13.2187	12.594	13.4026	12.0334	12.8128	11.7152	13.0561	12.9312	12.0214	13.7294	12.3771	14.1188
402	9.08344	9.09332	8.41105	8.40202	9.07476	7.84689	8.35548	9.16463	9.29963	9.12257	8.07843	9.24111	9.08218	9.13127	8.32068	8.12397	8.13435	7.48473	8.59851	8.45805	8.41019	8.66396	7.53018	7.96493	8.57387	8.03151	9.6242	7.81099	9.02533	9.25832	9.0504	9.59957	7.44385	9.25689	9.51731	8.08744	8.61018	7.75068	9.12257	8.55455	8.91644	8.38974	8.80364	7.94889	7.92375	7.74037	9.27904	7.69841	9.08366
405	8.85121	7.5208	6.31189	6.75661	6.99037	8.40103	8.95193	8.22751	6.50622	9.07777	9.20466	6.80984	8.21278	6.75138	6.60616	6.23717	8.2603	8.93121	7.41052	8.61389	6.97988	7.19373	6.41325	8.74533	8.59412	8.40025	7.88074	8.41382	8.4241	7.52562	9.01369	7.93097	8.05917	7.70181	8.5563	6.12847	8.70053	8.05216	8.88028	8.55886	7.99074	8.86288	9.17976	7.28531	6.72279	7.02352	7.79454	8.19736	8.92224
407	8.55322	5.78331	8.3931	6.15467	5.91922	8.48495	9.44507	9.23452	8.59656	8.91807	8.26869	6.23177	8.47278	8.93467	6.02248	8.37002	9.01729	9.43624	10.0506	9.2912	8.69065	9.77837	5.85231	6.04785	9.68008	8.83878	8.80517	9.61054	6.23509	8.73721	9.72783	9.57075	9.33129	8.37271	9.03124	5.84574	8.73394	8.43892	6.02916	8.73312	8.45131	8.86267	8.74077	8.18168	8.7426	9.36791	5.75078	9.61844	9.86667
416	13.1	12.5288	12.955	12.9398	12.4005	13.2984	12.8543	13.0372	12.8476	12.8329	12.7685	12.9126	13.0982	12.7399	13.1538	12.6558	14.0615	14.134	13.9431	13.3091	13.6533	13.3317	13.229	13.7577	13.5374	13.8822	12.2791	12.8771	12.5801	12.7268	12.6883	12.7673	12.6558	13.0804	12.8934	12.4684	12.7422	13.1322	12.8439	12.6582	12.8155	13.088	13.0182	13.2925	13.8142	13.0195	12.7447	12.6049	13.0528
417	8.85644	8.89909	9.17297	9.12335	9.02609	9.31414	9.25192	9.20522	9.43046	8.98275	9.07438	9.04483	8.95091	8.60394	8.79864	8.69654	8.33597	8.76587	9.00612	8.29184	8.48585	8.39042	7.97974	9.20722	8.74235	8.52265	8.9125	8.77219	9.36002	9.26211	9.08836	9.44918	9.18168	8.743	9.01045	8.49354	9.54975	8.95325	9.06493	9.47257	9.03897	9.43466	9.28962	9.13329	8.71408	9.30933	9.10248	8.65476	9.57704
437	10.8556	10.8	12.5833	12.3077	12.5131	11.7946	12.329	11.5643	12.732	11.1051	12.4499	12.8568	11.8266	11.1244	11.7231	10.6508	10.0965	9.17133	10.0538	10.2192	11.4016	10.5211	10.2151	12.7487	10.615	11.5861	11.6643	11.2826	13.2718	11.3789	13.002	12.2925	0	10.8939	12.4738	12.3551	12.2955	11.6107	10.7783	12.6774	11.4794	12.0548	10.2262	11.7273	12.4314	11.2488	12.095	10.5322	11.9732
442	6.15877	5.87268	5.96556	6.26344	6.20907	6.13356	6.33676	6.45675	6.40838	6.10199	7.05335	6.06939	6.1731	7.06342	5.95431	6.62328	7.62784	6.73249	6.96966	8.49809	6.73088	6.83902	6.79074	6.51171	6.64657	6.83264	6.27336	5.96384	6.37375	6.19364	5.94947	5.95074	6.20588	5.7236	6.52945	5.86951	6.33782	5.98733	6.17418	6.15537	6.52457	6.73639	6.14955	5.68122	5.83464	5.92134	6.20336	6.28128	6.5041
451	6.71023	6.90063	6.844	7.04142	6.98525	6.9527	6.70044	6.9264	6.87852	6.42377	6.90385	6.66667	6.69411	6.84375	6.52821	6.72191	8.02058	9.26418	8.26843	7.72553	8.10191	7.1803	7.02818	8.5894	7.76257	8.6505	6.85595	6.97245	6.72008	6.86056	6.85459	6.64785	6.98152	6.66104	6.86865	6.80761	6.857	7.13737	6.90808	7.01311	7.00234	7.21643	7.30496	7.42265	6.92387	6.87122	7.06331	7.13377	6.84363
452	7.50834	6.42061	7.03277	6.18542	7.26832	6.54046	6.47894	6.43686	6.32656	7.00701	7.26975	6.51289	6.62379	7.16804	7.0996	6.56526	6.28128	6.08494	6.34487	7.22853	6.63971	6.87822	6.93652	6.32674	6.59098	6.11266	7.21687	7.04839	7.57877	7.4815	6.90522	6.43025	6.25981	6.47581	7.24934	7.41413	6.52038	7.0748	7.36814	7.08536	7.10427	6.63217	6.19061	6.69597	6.96544	7.10427	6.50803	6.61966	6.84779
460	7.71486	6.04255	6.3101	6.42817	7.06251	6.24152	7.16898	7.41308	7.80467	6.22472	8.53248	8.07682	7.43875	6.59564	6.34522	5.93121	10.3078	10.4183	11.688	9.76237	9.83603	8.30068	8.02391	8.07827	9.24495	10.4814	5.82245	6.86284	6.79197	6.57758	6.81809	6.90397	7.71727	5.9766	7.48022	6.40889	8.69091	6.8032	6.08452	8.14163	7.19695	7.99382	6.9023	6.7835	7.86179	6.31916	6.18963	7.13844	8.6023
461	7.00006	7.93167	7.50024	7.15557	6.91212	7.46271	6.48645	7.08794	6.80192	7.35664	6.66456	7.4807	6.71886	7.21018	6.4799	7.73118	6.77394	6.86253	6.46421	7.04353	6.8412	6.68345	7.04801	6.82403	6.73685	6.41618	7.06128	7.1508	6.71968	6.84344	7.01377	6.7137	6.68851	7.38178	6.74567	6.78622	6.63202	7.39461	6.84226	6.73249	6.81822	6.81562	6.90373	7.03767	7.12969	7.16082	6.51046	7.16898	7.1276
465	9.01441	8.19154	6.22729	7.77044	9.16208	7.70455	8.62596	8.00587	8.1266	7.85101	7.16978	8.81219	8.05297	7.48653	9.13931	6.31737	8.70294	10.0854	8.93046	10.0115	8.29455	9.26352	9.04483	9.08057	8.94238	10.1987	7.40695	6.31028	7.7837	7.19305	6.25449	7.62419	8.44702	8.05216	8.52891	7.55299	8.50964	7.84689	7.17384	8.25213	8.04019	6.40813	7.7958	8.12959	9.27791	6.37882	6.95483	8.53304	8.28217
468	8.5493	9.0401	8.4149	8.96314	9.00098	8.06827	8.75279	7.95302	8.62504	8.62544	8.45614	8.89435	8.33185	8.64733	9.19505	8.1029	8.83112	8.24623	8.75943	8.89365	8.45345	8.89281	8.72832	8.05577	8.45894	8.63192	7.96083	8.39353	8.88906	7.69325	8.32616	8.55886	8.79525	7.96421	8.93554	7.53053	9.08218	8.68522	8.61367	8.87746	8.20658	8.2838	8.46128	9.04773	9.43587	8.27721	8.64965	8.9637	9.13542
477	10.1578	10.3223	9.90082	10.3116	9.35239	9.60353	10.2604	10.1407	9.5065	10.1411	9.31974	9.30669	9.744	10.3567	10.6006	9.76096	9.19785	9.75414	9.48446	9.46329	9.3854	10.06	10.0888	9.59074	9.8603	9.91967	10.5085	10.1845	10.1773	9.58007	9.68281	9.86667	9.3102	9.85753	9.64463	10.2988	9.99024	10.6403	10.1991	9.6024	9.62183	10.4369	9.80949	10.4216	10.0251	10.3487	10.1637	10.1225	10.2863
478	7.36589	8.17633	7.68549	7.69345	7.54069	8.44419	8.28132	7.59327	7.6502	7.50398	7.30374	7.31961	7.80311	7.99054	8.72191	8.10053	9.82449	8.77604	8.59248	8.2439	7.35664	8.19768	7.65279	8.08465	7.72708	8.10303	7.13336	6.91384	6.9305	7.38976	7.38917	6.90677	7.1124	7.55944	7.03342	7.4404	7.7025	7.4807	7.11709	7.20346	6.99301	8.07629	8.0721	7.43912	7.40729	7.3395	8.39896	8.43838	7.47143
481	6.6524	6.54957	6.84896	6.84282	7.70927	6.30658	6.93331	6.36537	7.38045	6.18845	6.80192	7.05146	6.23348	6.18992	6.32612	6.2613	6.16346	6.29353	6.24924	6.21523	6.38216	6.10261	6.16635	7.57477	6.10448	6.47918	6.4839	6.57098	7.5922	6.60814	6.9101	6.47147	7.00518	6.53007	7.59663	6.94373	6.92411	7.59615	7.16107	6.84624	6.62002	6.51077	7.04521	6.62024	6.55906	6.36995	6.58004	6.09782	6.48645
487	7.2653	7.1862	7.55349	7.30789	7.02264	9.85199	10.0006	9.68494	9.96653	10.1561	9.84706	7.70346	7.58649	10.4094	10.1477	9.86569	8.16498	11.1919	11.4925	11.4952	8.67643	11.0624	10.862	11.0031	10.1961	10.7023	9.89554	7.70866	7.39287	10.0833	9.73379	9.80292	10.1276	7.13549	10.3746	7.64764	10.1936	6.87073	10.1228	7.14829	9.50436	10.172	7.18635	7.15572	7.98412	9.99051	10.2089	10.3426	10.8651
490	6.66456	6.54414	6.33773	6.35258	7.04774	6.7603	6.72725	6.47565	6.31584	6.56209	7.49439	6.55002	6.73034	7.3468	6.57683	6.20839	8.26405	8.44684	8.35343	9.11063	7.99463	7.88343	8.10058	8.28879	6.98694	8.11359	6.74746	6.62502	6.85607	6.5772	6.55906	6.14602	7.23878	6.53547	6.95391	7.07666	6.95851	6.67116	7.04439	7.05754	6.19675	6.97012	6.65757	6.191	7.01449	7.02599	6.77178	6.99172	7.37663
491	7.85036	8.0793	7.92001	7.71727	7.88844	7.67784	8.23904	7.97943	7.49799	7.68931	8.1327	7.94205	8.32193	8.27123	8.28714	7.90015	8.74871	10.7404	10.6206	10.0255	8.89365	9.37984	8.79213	10.0583	8.00354	10.164	8.45425	9.0022	7.70579	8.31472	8.46871	7.4357	7.70003	8.17609	9.05437	8.58756	8.11227	9.01956	8.21148	8.16506	9.13963	8.14594	7.88234	7.73518	7.17537	8.16381	9.49356	7.65098	8.6083
492	9.38626	8.44311	8.57984	8.84771	8.86475	9.88553	8.68732	8.61239	8.64384	9.63583	8.55349	8.76869	8.76558	8.79332	8.44995	9.36634	8.77842	9.16548	8.81876	9.13847	8.73208	8.76889	8.7763	9.02765	9.46481	8.48378	9.03624	8.68346	9.49948	8.69745	9.72969	8.6445	8.49712	8.54779	8.62325	8.6023	8.98805	8.57494	8.64815	8.42579	9.43528	8.62697	9.64745	9.07646	9.42588	8.75441	8.77555	8.736	8.7161
500	6.2252	6.03821	6.33012	6.44147	6.66026	6.51812	6.54987	6.40324	6.97858	6.08389	6.47011	6.58533	6.99031	6.09438	7.6919	6.3279	6.53485	6.05893	6.9497	6.64143	6.44557	6.61318	6.46728	6.77974	5.99665	6.31064	6.2484	6.35537	7.00089	6.58414	6.97012	6.44982	6.00268	6.18414	6.70264	6.76155	6.8127	5.99127	6.16306	6.58146	6.03462	6.49763	6.37985	6.36771	5.92933	6.25729	6.54407	6.34566	6.48477
502	7.16873	8.44876	7.90778	7.66748	7.05952	8.14741	7.72313	7.30708	7.04845	7.58771	7.05952	7.26757	7.79776	7.9716	7.8463	7.1035	6.56277	6.55489	6.70298	7.19938	7.80279	6.85379	7.62694	6.70462	7.95443	7.69776	8.11033	8.27223	7.78684	7.09286	8.01164	7.6497	6.81683	8.24204	7.51726	8.02514	6.86865	7.38199	6.92939	6.83983	7.99169	7.26859	6.89235	8.28808	8.09001	8.32894	7.98096	7.40653	6.84064
519	8.79909	8.59695	9.17109	8.8909	8.72093	9.27332	8.13046	8.76789	8.85121	8.86957	8.35773	8.66783	8.48585	8.39353	8.5563	8.97508	7.54238	8.41865	7.52259	8.1056	8.3574	7.69304	7.87043	8.28458	8.0165	7.81041	8.28609	9.1202	8.75766	8.39431	8.50591	8.53499	8.53764	8.85311	7.65517	8.76512	8.52504	9.01859	9.02219	8.96199	8.80844	8.36851	7.87831	8.60709	8.57145	8.46024	8.66116	9.0319	8.40324
520	11.8266	12.0273	11.3835	11.5235	12.0069	11.4349	11.4252	11.6457	11.4734	11.8705	11.7386	11.8924	11.6767	11.5049	11.7446	11.8305	12.3501	12.2304	12.269	12.0003	12.0655	12.3349	12.1447	11.9757	11.5021	12.1288	11.8313	12.0069	12.3251	11.8541	11.6968	11.4141	12.1757	11.6184	11.9739	11.995	11.8886	10.9906	11.7564	12.3211	12.0177	11.4487	11.6686	11.1467	12.0593	11.5511	11.4734	12.2	11.6065
521	7.61216	7.32554	7.32732	7.54468	8.08157	7.76313	7.8685	8.20786	8.56944	8.18863	8.57818	8.72519	7.80653	8.10347	7.53312	7.87813	7.95362	8.48477	8.09978	9.49397	7.70678	9.19169	8.22434	8.01322	8.05593	7.34064	7.75552	7.80087	7.7984	8.11508	8.05254	8.12742	8.66187	7.29016	9.10281	7.82195	9.99507	7.78382	8.04201	9.73653	7.57739	8.39709	8.29891	7.07856	7.40926	7.91576	7.49102	7.94437	9.60588
528	5.6321	6.41493	6.34135	5.56263	6.63885	5.64814	6.50693	6.49732	6.64107	5.62979	5.6748	6.53007	5.59505	5.65977	5.80301	5.6308	6.10531	6.04872	6.12581	5.63008	5.69797	5.59505	5.65055	5.66343	5.7899	6.0973	5.73169	6.37599	6.65013	6.57967	5.80148	6.55292	5.73209	5.74999	6.73685	5.62372	5.74133	5.65892	5.69797	6.39512	6.80077	5.65453	6.20423	6.43314	5.66667	6.49058	6.58979	5.62546	6.28613
529	7.75423	7.46603	7.22405	8.14554	8.14846	7.08773	7.85227	8.01322	7.78554	7.79454	7.61154	8.14554	7.86124	8.08157	8.06569	7.61864	7.28559	7.32014	7.14748	7.37327	6.84375	6.86988	7.37568	7.31858	7.00923	7.69907	8.4266	7.07787	7.31495	7.39461	7.32211	8.29571	7.42585	7.19773	7.2384	7.70452	7.56054	7.92161	7.92308	6.86063	7.67025	8.55322	7.91256	7.21691	7.07956	7.5847	7.06982	7.2109	7.68549
530	11.8895	11.6015	12.2123	11.8166	11.907	10.8405	10.2607	10.6269	11.401	11.0112	10.4035	11.532	10.5454	10.3959	11.8059	11.4694	10.833	10.7596	10.6288	11.2243	10.3149	11.0139	10.3612	11.0828	11.7661	11.6376	10.4373	12.0478	10.5661	11.8496	10.9186	10.8646	10.5319	11.0862	11.3543	10.2408	11.214	11.5006	10.8651	11.2915	10.5847	10.4814	11.4767	10.0943	11.5755	11.5014	11.1206	11.217	10.3217
539	9.49136	8.44905	8.23592	8.47523	9.49275	9.68424	9.77637	10.3002	9.65774	9.88311	10.7571	10.6647	10.1656	8.8885	9.46941	8.814	9.02044	9.35602	9.43528	11.2955	9.21112	10.0668	10.0006	9.27791	8.69831	8.67618	8.89455	8.45455	9.67753	8.96003	9.13127	9.73146	9.68067	8.7145	10.5829	9.19785	11.6658	9.55764	9.33268	10.9952	8.92287	10.0473	8.86288	8.74995	8.73419	9.06261	9.12914	9.43624	11.3961
541	7.01117	7.75337	7.25944	7.75915	6.80589	6.94153	7.5744	7.65839	7.52794	7.38976	6.79583	7.12969	7.02692	7.60403	7.39707	7.8901	7.48413	7.44892	7.5291	8.07335	7.89124	6.85379	6.72428	8.23779	7.33052	7.71846	8.46611	7.23447	7.91369	7.61755	7.15752	7.87901	8.00315	7.61835	7.61084	7.87801	7.80192	8.06021	6.85076	7.93097	8.37781	6.62864	6.58094	7.67913	7.2173	7.01017	7.93506	7.65084	6.87828
544	6.2081	8.70491	6.15797	6.07798	6.3372	8.26133	6.15136	6.1303	6.23878	8.29442	6.44311	6.69017	8.68712	8.33886	8.23859	6.05055	6.11565	8.05475	8.36134	6.21965	6.06374	6.34073	8.83092	8.35028	6.00768	6.15667	6.11781	6.17912	6.41827	7.58403	6.37599	8.22851	6.43628	6.16506	8.77451	7.25224	8.15022	6.14198	8.12064	6.17873	6.41317	8.53445	8.18153	6.15407	6.81353	8.37489	5.81232	8.04304	8.62165
552	8.59248	8.54144	8.84596	10.2136	8.85666	9.05554	10.0255	8.62652	8.82176	8.67664	8.97177	8.62721	9.06995	8.74771	9.26947	9.79454	8.92866	9.9001	9.12555	9.11793	8.92813	8.94582	8.96294	8.80635	9.66454	8.84669	8.61564	9.14862	9.0456	8.9552	8.9572	10.2598	9.5162	8.9656	10.9103	8.76869	9.14685	8.60689	8.81912	9.03699	8.53887	8.86061	9.85753	9.06493	9.8016	9.09685	10.293	8.63213	9.19809
563	10.6309	8.15226	10.832	8.20786	8.24336	10.7872	10.304	11.8028	10.8788	10.6584	10.975	8.56287	11.4512	10.245	10.2431	10.5428	10.4898	10.5075	11.1785	8.49354	11.1612	11.5298	8.35197	10.8316	11.12	10.1294	10.2879	10.9563	8.1234	10.6742	11.193	10.3487	10.8066	8.15537	10.766	8.16174	10.3947	10.4094	8.00879	10.1859	10.7284	10.5748	10.8186	8.08302	10.4191	11.2268	8.21015	10.144	10.613
573	5.91141	5.70003	6.00579	5.87828	5.82119	6.25018	6.22472	6.43883	6.4035	6.3246	6.25281	6.32594	5.95443	6.18247	6.32905	6.13793	6.01466	6.36025	6.39834	7.07512	5.74587	6.63569	6.55223	6.25981	6.32175	6.18542	6.18571	5.73209	5.93972	6.33588	6.32291	6.15667	6.05033	5.87329	6.40746	5.76188	6.68602	6.00123	6.17912	5.98902	6.12202	6.30739	5.93728	5.61995	5.71927	6.17873	5.99665	6.4357	7.08956
576	11.9626	13.0035	13.4306	11.7175	12.6945	13.2661	13.4856	11.924	13.6079	13.7498	13.819	13.4901	12.8976	12.9324	12.8517	12.5975	12.6336	12.4314	11.9713	13.1711	11.2336	11.0379	11.4474	12.5846	12.9338	11.42	12.0399	12.5175	12.1832	12.7534	13.7366	13.8359	11.9311	12.1188	13.1555	12.2274	12.0895	12.9683	12.8568	13.1836	13.2476	13.891	13.4383	13.0323	12.1142	11.9504	12.1862	13.2118	13.3964
584	8.43422	8.90603	9.24998	9.40514	7.96504	7.63555	8.01548	8.94602	7.67575	7.76714	6.94048	7.95558	7.70726	8.22813	8.72453	7.23613	7.2122	7.60858	6.56639	7.21687	6.99413	7.78201	7.62885	7.77983	8.4413	7.8821	7.82434	8.84727	7.65244	9.21338	7.9315	8.06406	7.89704	9.02277	8.37927	8.44167	6.80391	8.67955	7.62694	6.84101	8.54311	7.63177	7.68775	8.87621	8.66116	9.1626	8.93833	7.56145	7.60858
586	8.16516	8.92138	8.93204	9.32291	8.97973	9.12963	9.08952	8.88577	9.16596	9.39563	8.88261	9.09045	9.2234	9.45047	9.43956	9.18765	8.42579	8.13768	8.3917	8.26546	8.75477	8.88927	8.55668	8.52682	8.20677	8.58784	8.45182	9.34547	9.48581	9.40708	8.271	9.47401	9.03316	9.06425	9.27109	9.35977	9.30487	8.9683	9.09864	9.01441	8.11758	8.13537	8.28405	9.03499	8.08733	9.28155	9.25544	8.99905	9.08091
603	7.25827	7.073	5.94634	6.96355	6.05055	5.97103	6.10053	6.00501	7.05076	5.96132	5.99944	7.0381	6.06214	6.80984	7.59149	7.30852	7.37556	7.2653	7.50701	7.61362	6.92358	7.63318	7.12581	6.10614	7.10417	7.29148	6.86774	6.72617	7.12969	7.14279	7.02451	6.07268	6.85026	6.97188	6.84356	7.05598	6.97728	5.8174	7.14758	5.86253	5.843	6.0029	6.97683	5.97251	6.1803	7.18119	5.89518	6.12223	6.04947
609	8.22949	8.21208	8.16749	8.23554	8.25039	8.40674	8.0438	8.10303	8.17609	8.37291	8.62596	8.51921	7.96272	7.89901	8.72472	8.32081	8.47033	8.31432	8.52995	8.40754	8.4908	8.56237	8.62415	8.43229	8.46555	8.2544	7.95748	7.83539	8.04712	8.08778	8.01788	8.20858	8.50294	7.71968	8.91575	8.38949	8.35912	7.92731	8.2393	8.25522	8.13666	8.21244	7.87098	8.46371	8.19227	8.08331	7.93544	7.38263	8.94196
611	8.99704	9.28449	8.26272	7.8412	9.16548	8.81044	9.52148	8.58697	8.95858	9.42794	7.92375	7.58165	9.24442	9.70521	9.93867	9.12672	7.73622	8.32353	9.26779	8.83878	8.52504	8.67169	9.27989	8.81876	8.15892	8.90169	7.61362	7.18664	7.35842	8.72282	8.66396	8.90823	7.43739	7.88802	8.85311	9.27332	9.06449	6.80837	7.01034	8.33185	7.15336	8.90979	8.31922	7.42631	7.26832	8.89312	8.67027	8.84112	8.68688
612	6.98045	6.65332	6.67557	6.20336	6.79197	7.01466	7.03544	6.23177	6.87603	6.66653	6.86431	6.55755	6.02061	6.38721	6.28997	6.54253	7.0872	6.92834	7.18982	7.15882	6.44147	6.29571	6.39087	6.78116	7.40489	6.39215	7.00033	6.30928	7.38857	7.33508	7.11925	7.28114	7.101	7.2572	7.11889	6.35188	6.26669	6.87567	6.85582	6.99531	6.76609	6.19324	6.1077	6.23765	6.38388	6.92216	6.39817	7.41216	6.24152
621	6.5052	6.35555	6.4072	6.79866	6.84064	6.65729	6.64286	6.5694	7.51539	7.17937	7.70486	6.8034	7.81676	7.33442	6.82289	7.64607	7.8063	6.97012	7.19646	7.76497	6.82812	6.69155	7.15712	7.39453	6.62473	6.49106	6.91099	6.26966	6.89728	7.10977	6.7603	6.85502	7.85064	6.31737	7.07835	7.5619	6.84288	6.71302	6.38516	6.62473	5.99093	7.1158	6.43537	6.29698	6.70709	6.56609	6.77276	6.98079	6.59696
622	8.65982	8.42639	8.90573	8.79277	9.12412	8.83248	8.75477	8.93178	9.18216	8.53564	9.01526	9.23061	8.98319	8.52757	8.54098	8.87315	8.58641	8.72629	8.59695	8.87145	8.73228	8.48242	8.40918	9.22595	8.61918	8.62858	8.78459	8.70616	9.27186	8.83702	8.62361	9.02251	9.09261	8.39278	9.19674	8.88261	8.98251	8.85843	8.404	9.26322	8.89738	8.52955	8.654	8.65151	8.93745	8.48453	8.54173	8.46314	9.06875
635	9.69688	9.55764	9.70521	9.80785	9.80066	9.60388	9.38177	9.57193	9.45483	8.89874	9.13718	8.99642	9.50285	9.42733	9.85507	9.27366	9.24911	8.94773	9.13868	8.90896	9.30245	8.49314	8.8227	8.76285	9.05094	9.05834	9.93053	8.89231	9.472	9.63001	9.43247	9.43938	9.01309	9.45408	9.09261	9.14147	9.05437	9.29211	9.19015	9.21472	9.18295	9.79735	9.22094	9.80818	9.46621	9.69068	9.84762	9.22275	9.18945
638	6.71907	7.61755	7.31688	7.47986	6.73612	6.80525	6.67438	6.52185	6.62176	6.67271	6.26614	6.56639	6.3545	6.74726	6.94663	6.84406	6.46251	6.5574	6.25121	6.32799	6.35345	5.98418	6.27981	6.14481	6.58771	6.22729	6.73189	7.3114	7.0432	7.0563	7.03179	6.80908	6.45447	7.00668	6.1434	6.59615	6.47324	6.88929	6.83639	6.74919	7.18581	6.89584	6.98232	7.3123	6.94779	7.09537	6.67934	6.62596	6.51336
643	9.73731	9.89422	8.89019	10.4316	9.33762	11.7894	9.77281	7.95469	10.062	11.1127	11.0011	8.76558	10.5792	8.14914	10.4806	10.1728	8.04337	9.79002	8.22927	9.4808	8.8151	7.93167	10.8546	10.9582	11.6436	7.19972	9.46349	9.87242	8.28405	9.8209	10.3135	10.3766	7.46174	9.3081	9.1827	7.10433	8.35212	7.87098	12.7848	12.1692	10.4203	9.53072	11.879	9.59003	11.65	11.023	8.00774	10.0247	8.08228
645	11.266	12.4628	11.9151	12.5004	11.6716	11.8426	11.8574	11.9838	11.642	12.3501	11.0931	11.4593	11.5425	12.198	12.1684	12.104	11.5833	12.0334	11.7878	12.0316	11.8426	11.4149	11.4808	10.8984	12.1011	11.2524	12.1142	12.5473	11.9575	12.275	11.4632	11.8344	11.164	12.51	11.4767	11.9866	11.6759	12.1465	11.796	11.8222	12.0868	11.4741	11.5775	12.2168	11.7872	11.7328	12.0681	12.1821	11.1771
654	8.11879	7.21485	6.58176	8.22099	8.14673	8.17109	6.64735	7.81936	7.8048	7.37379	7.70808	6.72772	8.1092	6.69673	6.8578	7.91706	6.88004	8.25199	8.14846	8.15153	8.08318	7.9462	7.94819	8.06859	7.38772	8.36982	6.61922	7.95388	7.2252	7.77983	7.35057	7.20641	6.72279	7.9683	8.14228	8.16381	6.54987	7.60817	8.11714	7.69624	6.72218	8.10739	7.72073	6.9453	7.60923	6.6755	6.64785	8.00995	7.36541
661	7.67165	7.793	7.96184	7.1838	7.76832	7.70404	6.74985	7.64785	7.37925	8.15246	7.60777	7.93544	7.17245	8.23466	6.40763	7.88258	6.76569	6.76681	6.49858	7.11786	7.40476	7.20941	6.51539	6.93833	7.12637	6.3777	8.08646	8.27167	7.14329	7.50587	7.88019	7.44786	7.50862	8.39896	7.8644	7.28307	6.98981	7.85943	7.75888	7.42331	6.82106	7.18089	7.05335	6.66498	7.6416	7.74297	7.36511	8.3818	7.0173
665	9.57041	9.87073	10.2969	9.74836	10.259	9.59003	8.16314	9.08887	8.81803	8.42768	9.43364	9.82449	10.2269	7.99133	8.02695	8.85527	9.52499	8.41405	9.46349	9.43911	9.34178	8.93705	9.11245	9.29211	10.3466	9.39183	9.5542	9.9393	9.24442	9.17378	10.7426	8.3751	8.30563	9.68518	9.15702	9.07382	7.20399	9.22808	9.11095	8.67169	9.67072	10.2398	10.3055	8.60729	9.69946	8.88535	9.33129	9.87608	8.7002
667	8.1995	8.33793	5.49506	8.4764	8.43277	8.28609	5.6748	8.6079	8.80015	7.61062	8.34353	5.62372	8.28609	8.5085	7.30631	5.56062	7.74803	7.50198	7.44266	5.67871	5.64343	8.13249	7.60458	5.62372	8.811	6.60616	5.66906	8.43165	5.60256	5.60535	5.74587	7.86743	7.86023	8.6799	5.53308	5.5775	5.56879	5.59505	5.53932	8.13537	8.44023	7.82611	7.13275	5.54988	8.24105	8.00426	8.37381	8.26961	5.53764
669	8.68046	9.21705	9.11095	9.36283	9.17789	9.22595	8.95699	9.03814	9.31414	8.63291	8.15063	8.62741	9.07744	8.84952	9.46566	8.66871	8.49669	8.4634	8.52682	8.34798	8.2747	8.30769	7.78813	8.4906	8.60812	8.57664	9.46302	8.95219	8.8414	8.83327	9.28176	9.55617	9.24678	9.52261	8.65667	8.52383	8.59305	8.61207	8.46441	8.60594	8.91353	9.13392	9.1196	9.41832	9.1924	9.35977	8.78155	8.97993	8.65586
673	7.02022	7.20607	7.27257	6.46049	6.89925	6.88434	8.08465	8.01719	7.20796	7.30974	6.6487	6.72664	7.23367	7.0696	7.2492	6.52131	7.14314	7.27534	7.45817	7.19675	6.70551	6.59947	6.58012	6.59807	7.07856	7.0319	7.20815	6.86572	7.03304	7.27197	7.03511	6.8648	6.28256	6.5196	7.06342	6.65573	7.59353	7.34025	6.843	7.32443	6.96006	7.48334	7.1806	7.18045	6.40341	7.00318	7.4653	7.58552	7.75032
688	7.27437	8.26149	7.36255	7.50681	7.4807	8.27493	7.50324	8.22865	8.4548	7.33601	7.47352	8.147	7.33914	7.32005	8.59755	8.2843	8.28095	9.24251	8.55529	9.18637	8.02667	8.94773	8.18863	8.95799	8.26405	7.94237	7.10832	8.07758	7.70808	8.09461	7.32362	7.72802	7.75406	8.22865	8.04038	8.48603	7.86035	8.27527	7.57248	7.56733	7.89166	7.62755	8.25117	8.24623	8.49712	8.39917	8.20808	8.52156	7.39707
696	9.21684	8.01819	7.88173	8.70265	7.49771	8.88695	9.73731	9.06935	8.84952	7.71197	7.60396	8.91975	8.63973	8.23201	9.46979	9.48206	8.77871	10.1128	10.0502	8.88338	8.86858	8.73142	9.52937	9.39395	9.07101	9.59397	8.5424	8.63557	9.46186	9.33762	9.22028	9.33466	9.51644	8.76835	9.24625	8.30233	8.78483	7.99824	8.6751	9.71283	9.75976	9.51799	9.50411	8.57451	9.48279	7.76622	9.30371	9.20722	8.26887
702	6.19841	5.93658	5.76293	6.2938	6.88391	6.65041	6.25196	6.04785	6.11101	5.70633	5.7966	5.81079	6.0513	8.08022	6.09595	5.81904	5.76845	6.05163	6.3997	6.06758	5.89217	5.99228	6.16077	5.83964	6.12223	5.99877	5.83889	5.7396	6.29571	6.26604	5.9897	5.70003	6.21533	5.84524	6.09782	5.75449	6.86933	5.94819	5.8179	5.90117	6.47509	6.14067	6.42127	5.67648	5.82774	5.97012	7.53366	5.91839	6.012
706	5.59873	6.06598	6.07236	5.69797	5.68011	6.15196	5.71465	5.63885	6.16923	5.73317	6.38285	5.65524	5.6487	5.79416	5.75317	6.25552	6.69162	6.75661	6.67158	5.75078	6.955	6.25953	5.79467	7.28824	6.2843	5.62864	5.73209	6.16027	6.10261	6.08536	6.26372	5.73893	6.14077	5.56879	6.09333	5.66329	5.81562	5.74213	5.5775	5.92428	6.43306	5.9766	5.51839	5.94657	5.74133	6.20762	6.29098	5.79789	5.79094
709	6.06086	6.13864	5.86216	6.04666	6.13315	6.02292	6.40485	5.99665	6.32282	6.55489	6.23859	6.05603	5.92169	6.11121	6.26242	6.038	6.79834	6.5863	6.34003	6.57053	6.07236	5.98068	6.21003	6.21051	6.71941	6.26298	6.23224	6.09124	6.28128	5.93144	6.32932	5.90272	6.44105	5.88458	6.15407	5.81702	6.03015	6.23556	6.18492	6.11266	6.00134	5.87402	6.06598	6.10386	6.56345	6.21235	5.91792	6.91638	5.89746
712	9.14322	8.58784	6.13458	8.22851	6.13864	10.0526	8.4933	7.90897	6.02039	8.90823	5.85761	8.52601	6.23699	8.65199	6.6563	9.65391	6.45488	7.79625	6.63648	6.23859	6.12202	6.08662	6.22195	6.60241	9.26653	6.77015	9.89945	8.00587	9.20359	8.53937	9.98407	6.30496	7.7171	6.13915	6.07777	8.46063	10.0843	6.11863	6.36225	5.81473	9.69755	9.28933	9.57105	9.76943	9.11497	6.14228	8.30122	8.62415	8.28176
714	12.3077	12.4476	13.3838	12.7607	12.152	12.7835	11.966	11.9688	11.5761	11.912	11.629	11.8099	12.6049	12.3791	12.822	11.9127	11.2665	11.6686	11.6347	11.872	12.3131	11.5504	12.601	11.5964	12.6195	12.7268	12.4248	12.2905	12.0106	11.9346	12.3413	12.5233	11.6746	12.5415	11.3405	12.4958	11.9976	13.4628	12.6036	11.3628	12.0885	13.1294	12.2925	12.8861	12.6125	12.5759	12.8261	12.151	12.2206
730	6.67711	5.79544	6.82548	5.74999	7.04504	6.65297	5.74839	5.84126	5.77198	6.94292	6.68052	7.88173	6.72644	5.71574	6.75178	7.23139	6.57503	5.80301	6.08914	6.21379	6.71642	5.69576	5.89937	6.16197	6.54712	5.70811	7.10889	6.85521	6.48174	6.73926	7.32887	7.26419	5.70414	6.95817	5.83214	6.34645	6.32745	6.57353	6.56918	6.60161	6.20016	5.68844	6.47541	6.34196	7.34122	5.70852	6.31978	6.63325	6.13509
731	7.65027	7.66012	8.35028	8.43465	8.32561	7.4539	8.35343	8.47503	9.11619	7.48963	8.67721	9.54495	7.82957	8.74788	7.87831	7.83446	8.47381	8.4612	8.12033	9.55792	8.38676	8.4121	8.12918	8.43908	7.617	7.87539	8.57072	8.37781	8.75017	8.55208	7.88733	8.44702	9.24572	8.4548	9.30792	8.45762	9.97404	8.83769	8.04228	9.87306	7.79287	7.99656	9.17825	7.90778	7.71924	8.10523	8.28851	7.80876	9.29367
739	10.9278	10.3674	10.7439	11.4493	11.5643	10.7904	11.5609	10.0884	12.237	11.1856	12.1058	11.5615	11.5311	11.7393	10.3287	11.2551	10.0369	10.7866	10.615	9.98781	11.164	11.0165	10.3168	11.7145	10.8869	10.7839	11.9732	11.0674	11.4461	10.7092	11.6339	11.6635	10.2037	9.49397	11.2739	10.4288	11.2531	9.83949	11.0444	11.2288	10.832	11.2049	11.1232	10.4059	10.8458	10.2922	10.0519	11.1925	11.829
740	9.77473	8.05405	9.92113	9.33242	10.9686	10.4826	9.1212	10.8698	10.811	8.77944	12.0247	9.91674	11.2585	8.18877	7.93261	10.2616	8.98595	11.3835	11.1798	9.86215	8.72377	7.97194	8.38251	10.6968	10.8714	8.0578	8.5124	9.73763	9.90116	11.0253	10.0255	9.8016	7.39652	9.33394	11.7646	9.76629	8.93687	8.61751	9.73628	10.642	10.4067	11.3138	11.5972	8.36719	7.73565	9.38069	8.64175	7.82305	11.3935
745	7.08362	7.25407	5.99743	5.82207	7.22915	5.79853	6.24595	6.02292	5.98361	6.00835	7.0344	7.34847	7.29189	5.89686	7.64835	7.0162	7.32945	7.87341	7.7287	6.07745	7.52937	6.07449	5.78331	6.04407	6.10821	7.47469	6.29916	6.66308	7.50658	7.65719	7.41497	6.94947	6.42842	7.39707	6.80487	7.70654	6.16923	6.29589	6.4468	7.16814	6.10987	6.0783	7.1722	5.96852	7.56651	7.59124	7.45027	6.1436	6.04731
748	9.66667	9.04986	8.51295	7.79541	9.96449	9.75445	8.27317	9.53072	8.71841	8.29476	9.74265	8.44054	8.81983	9.42209	9.63494	9.67753	9.00124	8.90726	10.4635	10.3834	8.63361	9.09435	8.6751	8.9656	9.69135	8.5493	9.20722	9.35297	7.88397	9.65959	9.66388	9.47751	7.80579	8.21533	9.35347	8.39278	9.42443	9.03876	9.09229	9.47555	9.39592	8.63013	9.75319	8.07449	8.26095	9.63494	9.37984	9.78255	9.5467
752	6.36398	6.85206	7.43446	5.86829	6.51788	7.72553	6.28879	6.21244	7.98694	5.88506	7.60076	5.97966	5.95074	5.87463	6.31459	7.79679	7.42265	6.6678	7.25341	6.17191	6.54644	6.86185	5.88458	7.20916	7.47393	6.08589	6.01786	6.77316	7.55618	7.64952	7.41518	6.47276	6.04147	6.45496	7.34342	6.21379	6.20636	6.02423	6.04969	7.49692	6.35433	7.57312	6.12663	6.99413	5.93483	6.99978	6.32443	5.90117	5.87487
753	10.178	9.4639	9.65647	9.44457	9.65147	9.88022	8.76963	8.70236	8.70053	10.2688	8.86786	8.49425	10.3711	8.89193	9.9625	8.7901	9.29981	7.79454	8.0721	7.94605	7.43512	8.44594	8.67069	6.62864	8.59733	8.13288	8.80325	8.75477	10.5297	9.44656	9.95347	10.4841	7.63763	9.41301	7.27557	8.66815	8.08733	7.67763	10.099	8.15557	9.37656	8.814	8.35406	8.83377	10.2378	8.74851	7.9764	10.2026	8.36764
754	11.2096	10.4806	10.9429	11.2617	10.5423	11.1323	11.4966	11.1508	11.1217	10.6238	10.3751	11.5698	11.6759	11.193	11.6865	11.3477	11.595	11.1403	11.5628	10.5476	10.8998	10.3434	10.259	10.4373	10.9026	11.1766	11.1687	10.5178	11.0558	11.0482	11.0374	11.5553	10.3002	11.197	10.3542	11.0193	11.1473	10.1773	10.5451	10.8588	11.0575	11.3961	11.2055	10.6563	11.2298	10.4483	11.2627	11.7468	10.3188
755	12.2621	12.6746	12.7244	12.964	13.085	13.1	12.6492	13.4918	12.5904	13.3919	13.1322	13.4383	13.012	13.1696	12.9156	13.3505	13.8822	13.7988	13.9765	13.3648	12.8439	13.2439	13.9393	12.561	13.6287	12.3877	12.0352	13.264	13.6412	13.83	12.8073	13.5264	12.5381	12.7294	13.5331	12.7848	13.9976	13.4939	13.819	12.8625	13.7855	13.6509	13.9765	12.6234	12.8784	14.0743	13.575	13.2138	13.0561
757	5.80007	7.17305	7.27456	6.36537	5.78861	5.91046	5.82636	5.74267	5.8174	6.52325	5.69576	7.23447	6.20965	6.99531	6.52216	7.06342	7.14466	5.83251	5.757	5.61369	7.09202	6.48883	6.89811	6.98553	5.6748	6.33694	6.75231	6.70044	7.22725	6.98739	7.00945	7.00907	7.41333	6.76412	5.83364	7.05507	7.41023	6.65141	5.72509	5.62603	6.95097	6.2948	7.48306	6.37194	7.74453	5.72752	6.83564	5.95523	7.27239
759	6.64143	5.7137	5.80199	7.05754	6.69852	5.69576	6.34618	5.66498	6.91075	6.61922	6.53146	5.81118	6.57743	6.90552	5.90832	5.68844	6.04785	5.85354	5.97807	5.75674	6.22768	5.68886	6.21061	5.63885	5.80148	6.23281	6.73068	6.72063	6.43694	5.71683	6.70312	6.81372	6.15226	5.84797	6.39427	6.73859	6.51015	5.77902	6.65814	6.45455	5.72671	6.59275	5.61602	5.77368	6.69852	5.68247	5.6487	5.59844	6.24943
772	6.10707	6.95385	6.57263	6.21331	6.0472	6.84735	6.07935	6.35903	6.1725	6.2897	6.13397	6.47918	6.18099	5.99665	6.03615	6.32371	5.9604	6.39359	6.12714	5.91993	5.83852	6.16137	5.91922	6.67899	6.79171	5.97035	6.21119	6.4617	6.24416	6.14067	6.79686	6.16127	5.98181	6.23348	6.4783	5.73518	5.93027	6.31153	6.15667	6.10105	6.82944	6.38345	6.42269	6.64571	7.27197	6.16993	6.05033	6.69982	6.03984
773	8.07568	6.47525	6.91455	7.39453	6.77622	6.80729	8.08864	7.25192	6.77368	6.76556	6.87043	6.69562	7.21926	6.42751	7.50166	6.49542	6.11606	6.73612	7.16531	6.73578	6.72428	6.99771	6.64842	6.30874	6.73397	7.29193	6.45561	6.36225	6.65694	6.30288	6.2799	6.50622	6.49146	6.64664	6.98294	6.88603	6.9123	6.95776	6.38584	6.96201	6.7444	6.67109	6.46712	6.50756	6.28072	6.69452	7.10376	6.84549	7.76851
777	7.18914	6.71486	6.66913	6.5555	6.90308	6.72576	6.93553	7.21926	6.97149	7.12202	7.39766	6.73048	6.57023	6.78026	7.53643	7.18212	6.6487	6.90552	6.94031	7.8257	7.17146	7.55755	7.25748	6.78201	7.01559	6.88282	7.07311	6.49929	6.45553	6.69155	6.82479	6.11059	6.55002	6.51687	6.63835	7.17458	6.94767	6.63361	6.709	6.94536	6.24924	6.83264	6.48262	6.40189	6.09626	7.2653	7.36749	6.70606	6.93021
778	10.6912	10.5218	10.9952	11.143	11.078	10.9964	10.8666	10.8593	11.3491	10.8532	11.5622	11.4447	10.9364	10.5885	10.541	11.4049	9.57254	9.66285	10.5847	10.2466	10.4387	10.695	10.4273	10.3265	8.58032	10.4423	10.6233	10.3272	10.9175	10.547	10.8287	11.2745	10.8906	10.7019	11.6953	10.8651	10.8307	10.9885	10.9398	11.2474	10.3346	10.9136	9.67475	10.5335	10.2711	10.9161	10.683	10.6416	10.9746
781	7.93328	7.67267	7.6033	7.59689	8.2657	7.76329	7.48879	8.05423	7.85404	7.5054	7.54964	7.64536	7.76707	7.22022	8.45011	7.62234	8.48774	8.36982	8.75571	8.61826	8.05405	9.04244	8.27239	8.2735	7.83311	8.43665	7.61438	7.93853	8.29016	7.79968	7.47143	7.60212	9.04823	7.64995	8.23566	8.30974	7.96358	7.34368	7.39062	7.88497	8.35358	7.44786	7.31126	7.74833	7.85798	7.5103	7.83496	7.93932	7.32505
784	9.40421	9.92649	10.1164	10.3091	9.87242	9.87101	9.72747	9.36634	9.5542	9.9164	9.01103	9.63673	9.50766	9.8674	9.82478	9.8694	9.44232	9.81597	9.74265	9.90948	9.86807	9.72414	9.94642	9.43423	9.23694	9.63766	9.66454	10.3567	9.56592	9.71836	9.61588	9.83735	9.12335	10.0495	9.4264	9.78941	9.45483	10.1236	10.0044	9.5783	9.86714	10.0287	9.66696	10.2663	10.0151	10.111	9.79263	9.91505	10.002
787	9.03005	7.4827	9.20415	9.62451	9.57433	8.64236	7.69024	9.16442	9.43013	8.46506	9.35239	9.06568	8.23904	7.37994	7.57068	8.78858	8.06035	8.85263	8.28703	7.44019	8.41683	8.4528	7.83702	8.53831	7.57117	7.16316	7.80151	7.03952	7.46906	9.04342	8.58784	8.51845	7.06454	8.50491	7.80608	7.18247	8.86807	9.16583	8.98826	8.63589	8.70884	9.12806	9.1358	7.56254	7.02692	8.33914	7.56477	8.65614	8.78771
789	9.35901	8.65511	8.37239	8.81194	10.2196	8.31797	8.69538	9.63673	10.3508	8.95219	10.844	11.2091	10.1502	9.19216	7.67165	8.23779	9.73379	9.41428	9.56322	9.21472	9.68332	9.27186	8.99086	9.37538	9.30534	9.86914	8.81584	8.77242	10.491	9.52981	9.49919	10.3512	10.0332	8.89521	10.6371	9.86534	10.194	8.964	9.43823	10.129	9.5866	8.64311	9.05712	7.88173	8.88975	8.48539	9.08057	7.67267	10.4022
796	8.83894	8.80904	9.83173	9.7701	8.66225	9.84533	9.83235	9.95378	9.88277	9.76007	8.95756	9.07101	8.95303	9.92321	9.09166	9.07987	8.61207	8.95976	8.93357	9.87505	8.63379	9.56947	9.84491	10.0336	9.37876	8.54037	9.96925	10.1172	8.9983	8.99573	8.88906	10.1837	9.95347	8.86563	10.2458	8.83275	10.2382	9.90912	9.82815	8.7396	10.0477	9.82478	8.76512	9.96188	8.85017	8.86118	8.91975	9.64899	10.0393
805	6.4839	0	7.08552	6.41224	7.13097	6.65793	6.31459	6.43215	6.47051	6.67369	6.70709	7.09579	6.52325	6.38883	7.30256	7.36403	7.70524	6.98553	7.37925	6.75733	6.92781	6.65984	7.14466	7.3123	6.51905	6.9101	7.16749	6.98333	7.0064	6.65432	6.91402	6.91455	6.61922	6.51726	6.37865	7.22056	6.79602	6.44262	6.24718	6.09688	6.58452	6.58853	6.33012	6.50732	7.4821	6.50324	6.49185	6.59349	6.816
807	8.30511	8.56287	8.62697	9.01229	9.11271	8.49526	7.77902	8.23438	8.35079	7.9343	8.7121	8.61942	8.65614	8.32641	8.33625	8.50138	7.78829	8.31676	7.7191	7.829	8.37353	7.98082	7.6012	8.44725	8.00532	8.07239	8.72227	8.79647	9.02691	9.27967	8.15464	8.96265	8.20057	8.55529	8.76022	8.94938	7.98545	8.24835	8.33493	9.16616	9.26139	8.49142	8.48296	8.5015	8.21718	8.18728	8.66623	7.75105	8.44149
812	6.36025	6.54537	6.34601	6.16077	6.0029	5.72752	6.20588	5.99172	6.12581	6.11771	6.58727	5.87268	6.28238	6.6502	6.2082	6.41827	6.26168	5.7966	6.01907	6.33207	5.87889	5.84958	5.73209	5.76674	6.32344	5.87487	6.8191	6.43306	6.6652	5.92593	6.64806	5.69425	6.05378	6.65013	6.2627	5.89097	6.18845	6.22548	6.45805	6.18992	6.18473	6.45773	5.6755	6.09866	6.30658	5.91579	6.04591	6.33366	6.03582
814	6.50087	6.21571	6.66822	6.5196	6.46849	6.45031	6.3986	6.70044	6.63217	6.24501	6.42311	6.22968	6.65318	6.07024	6.83846	6.28256	7.29043	7.33539	7.274	7.14466	6.61405	7.84689	7.07777	7.73098	7.12463	6.50355	6.5052	6.45472	6.41585	6.48302	6.30974	6.50505	7.40067	6.06011	6.86271	6.28219	6.5863	6.55139	6.61077	6.18414	6.51687	6.59726	6.75138	6.56496	6.20588	6.09824	6.20839	6.36771	6.67403
815	8.3827	8.68331	8.26961	8.58204	8.18495	8.41084	8.4528	8.14723	8.11227	8.61389	8.08901	8.33005	8.19176	8.24225	8.33027	7.9315	7.98576	7.60396	7.74726	7.6416	7.62035	8.34884	8.33994	7.98694	8.14534	7.73796	8.45815	8.5937	8.3777	8.18276	8.47593	8.4118	8.20072	8.66396	8.59144	8.06139	7.90036	8.36645	8.32016	8.15585	8.70527	8.56379	7.87852	8.12463	8.63557	8.1099	8.33395	8.68331	8.11057
816	7.68848	7.46223	7.91798	7.52465	7.94118	8.04677	7.96547	7.95972	7.82501	7.68996	8.28123	7.5679	8.15677	7.83073	7.57023	7.4653	8.29127	8.93151	8.96345	8.61442	8.32373	8.41775	8.1939	8.83189	8.29127	7.92531	7.61755	7.78612	7.87229	7.5679	7.63454	7.99553	7.62314	7.83496	8.18153	7.71812	7.42718	7.92584	7.95814	8.16545	7.5415	8.37738	8.10762	8.01388	7.39885	8.01438	8.05896	7.5525	8.32716
820	7.18222	7.52259	7.60923	7.04439	7.5922	7.57297	7.86511	7.49126	8.50638	7.56978	7.70838	8.11714	7.65027	7.82195	7.52988	7.46974	7.21153	7.68723	7.54625	7.16267	7.25168	8.19227	6.8153	7.94086	7.43512	7.27165	7.65315	7.9822	7.34855	7.80802	7.54793	8.09163	6.84779	7.06609	8.33351	7.22639	7.06465	7.23348	7.67379	7.202	7.35057	7.33601	7.53954	7.6396	7.0296	7.58957	7.7262	7.26577	8.0638
821	7.29612	6.977	7.45227	7.15712	8.18992	7.793	7.24572	7.75528	8.06622	7.25224	8.02873	7.51449	7.7091	7.29207	6.69728	7.4539	7.33641	7.82576	7.77413	7.84689	7.01178	7.45227	6.99009	7.77759	7.68372	7.01073	7.54922	7.08231	7.56504	7.51203	7.49637	7.40434	6.82144	7.11385	8.11075	7.5902	7.34803	7.21456	7.50979	7.59822	7.19904	8.00354	8.05577	6.83483	6.42077	7.43512	7.43949	6.88663	7.8739
826	9.82324	10.3458	10.4715	10.1517	9.87478	10.1546	9.61322	9.78103	9.6379	9.66158	8.73838	9.99772	9.6338	10.1437	9.88553	9.92247	8.53937	8.97053	8.77529	8.74851	8.94468	8.90221	8.82508	8.43595	9.25255	8.89455	10.1232	10.0369	9.94333	10.1759	9.81142	9.81921	9.16299	10.2469	8.84112	9.91372	8.95601	9.46621	9.9193	8.93869	9.78171	10.0455	9.93986	9.97622	9.8389	10.1164	9.77313	9.66322	8.9378
831	9.01184	7.10723	8.34192	8.48378	7.39906	9.23215	9.15768	9.28824	8.63905	9.22441	9.01932	7.45586	9.36909	9.28075	9.29719	8.81876	9.21574	9.6024	10.0083	8.86146	9.51254	9.72841	9.40118	9.29144	7.41308	9.48558	8.79995	9.12385	9.01333	9.11095	8.16381	8.04661	9.43104	8.66815	7.4602	9.15852	8.98773	6.89386	9.03579	7.42971	7.38772	8.1597	8.0646	6.74859	9.22615	8.81773	9.00199	7.56922	7.44151
833	10.0924	10.6027	11.1704	10.9007	10.7977	10.9429	10.4544	10.4277	11.567	10.365	11.2393	10.8287	11.1015	10.4164	10.9136	9.64959	11.0341	11.4056	11.8965	10.6674	11.2268	11.8092	11.6651	11.9045	11.5284	12.0033	10.5394	10.549	10.7092	10.4004	10.7371	11.125	10.6437	11.24	10.2598	10.9459	10.4841	11.4115	10.7679	10.4316	10.2509	10.671	10.3849	11.6804	11.476	11.2787	10.9613	10.7249	12.0316
843	7.67113	6.91815	7.01576	7.0984	7.02484	6.65821	7.03729	6.74227	7.37861	6.41986	7.14395	6.61449	8.11524	6.28008	8.72377	6.38678	7.65343	6.79551	7.39995	6.66294	6.65828	6.64436	6.69052	6.26966	7.35955	7.82349	6.2435	7.19773	7.54043	7.08536	7.28412	6.87366	7.10235	6.94663	7.12612	7.79936	6.29671	6.4936	6.52006	6.7414	6.81207	6.35109	6.58466	7.89928	7.11488	7.27585	7.63015	7.05598	5.99855
844	8.79936	10.2762	11.25	10.8732	10.7518	9.71403	9.51166	9.30933	9.70044	9.21391	9.06298	10.6856	10.7495	9.15017	10.8377	8.75621	9.84564	9.72812	10.4091	9.83664	10.7367	9.71625	10.9702	10.2224	9.42733	9.48107	8.58126	10.2012	10.9037	9.18832	9.90593	9.96188	9.36412	10.3821	8.98144	10.5961	9.42474	10.7254	9.89874	9.23478	9.0001	9.94887	10.0713	10.8989	10.9906	10.2116	10.488	9.33068	9.82815
861	6.86247	6.97478	7.04353	5.73625	7.55235	8.06534	6.88808	5.71411	5.72806	7.16814	7.60091	7.31764	8.24025	7.27801	7.4619	5.729	7.18089	5.91863	7.45439	7.54184	6.94339	5.73169	7.9893	7.62676	6.85348	7.0211	7.05023	6.96166	7.21586	5.80544	7.66153	7.28215	5.89374	6.87798	7.69055	7.53789	7.18664	5.81904	7.28723	7.2734	6.64657	7.02938	7.07676	7.06454	7.32576	8.23412	7.25482	5.64514	7.2579
873	6.57661	6.90915	6.16476	7.02692	6.71832	5.96201	5.91697	5.843	6.83633	6.00123	6.52139	6.898	5.8246	5.98215	7.50091	6.46986	6.83446	7.84151	7.92962	8.25271	7.27165	8.5912	6.96516	8.7134	7.17809	7.14163	6.11678	6.81733	6.60762	6.34864	5.9604	5.91993	6.69155	6.1362	7.24849	6.45756	6.02127	6.62104	5.89518	7.2066	6.09866	5.78642	6.43331	7.15712	6.41677	6.75323	6.6785	6.51093	6.04764
877	9.94642	10.6032	11.0525	10.4353	10.207	10.3967	10.9702	10.6838	10.9273	10.4026	10.483	10.9665	10.1085	11.1901	10.9572	10.2598	9.22833	9.92487	9.65333	9.44421	10.2855	9.67542	9.55906	10.1943	10.1311	10.2659	11.2551	11.4283	10.3466	10.8419	10.0547	11.0331	11.0768	10.6196	10.9059	10.9378	11.0225	11.3006	10.6996	10.3778	10.335	10.3636	10.7546	11.0531	10.1736	11.3392	11.138	10.7165	11.0952
882	12.569	13.4327	12.6695	12.8919	13.1573	12.0524	12.9213	12.6774	12.3682	12.7006	11.4239	12.3732	11.9288	12.9035	12.0003	12.628	11.6885	12.6114	12.0444	12.5187	12.6957	12.9226	11.7917	12.9942	12.1843	13.4628	13.8163	13.217	12.8555	13.0595	12.4651	13.0354	13.1994	12.9942	13.1765	12.8705	12.0628	13.1908	13.0006	12.4981	12.6394	13.0167	12.4162	13.6509	12.7696	13.0049	13.3113	12.3631	12.6761
890	8.61695	8.23172	8.78713	7.48577	8.45693	8.61918	7.68667	8.15867	7.94382	8.59802	9.11517	8.94602	8.74618	8.60412	7.96972	8.73789	7.87879	7.4769	7.9324	8.01951	7.80087	8.0914	7.74413	8.07213	7.86942	7.42156	8.69805	8.38311	8.50491	8.52156	8.34414	8.28155	8.01164	7.74073	8.08252	8.46024	8.00532	8.60709	8.21509	8.68995	8.70755	7.2428	7.76956	8.28904	8.35212	8.25051	7.82595	8.271	8.6202
892	6.97274	6.98638	7.61864	8.12847	8.271	7.06096	6.73411	7.91523	8.28405	6.75456	7.87195	7.0563	7.50552	6.75178	6.29389	6.62625	9.23614	9.4808	9.51414	8.814	9.159	9.11906	9.33372	9.78646	10.1336	8.92813	6.60286	7.70363	7.21917	6.88458	8.88975	8.0046	6.70476	6.69162	8.24807	6.41124	7.86832	7.63433	7.77736	7.21456	7.8322	9.00166	9.16703	8.91385	8.36697	7.61062	7.88019	7.86942	8.4778
893	5.74267	6.18787	6.60638	5.95281	5.95857	5.95443	6.41434	6.08736	6.59127	6.59977	5.83076	7.99354	5.74839	6.27797	6.83038	6.38002	5.89037	5.86914	5.82245	5.56263	5.7899	6.04666	5.68844	5.7993	6.04147	5.8179	7.55959	6.28751	6.58831	5.88555	6.52279	6.7458	6.25299	6.19948	5.93506	5.75542	6.58094	7.64082	6.15957	5.70606	6.95753	5.7984	5.70961	7.47067	6.00123	6.11771	5.9766	7.85484	5.82913
895	11.185	10.0586	10.1833	10.491	10.3091	10.7457	9.79773	10.6843	9.802	10.6371	10.4919	10.7835	10.8262	10.8041	10.6742	11.3093	11.7579	10.4784	10.2412	12.0168	11.28	10.6371	10.5033	11.0374	11.4572	10.9781	10.8939	11.9396	10.8366	11.4428	11.5341	10.7623	10.6647	11.4512	10.0255	10.841	10.8767	10.965	11.0569	11.1335	11.3187	10.1073	11.0341	10.8751	10.7655	11.1485	10.9262	11.3335	10.9374
896	8.08252	7.25837	7.46974	7.81006	7.20709	7.15231	7.92531	8.06021	7.65719	7.53219	7.35951	7.19295	7.09223	7.1394	7.63924	7.24647	7.49712	7.8191	7.23424	7.99334	7.42006	7.28485	7.50477	7.81492	7.89728	8.092	7.27419	7.77599	7.11292	7.46324	7.32273	7.87961	7.75068	7.33711	7.86911	6.90063	7.51816	8.5826	7.15637	7.58198	7.67603	7.46672	7.14056	7.46348	7.91904	7.46805	8.37822	7.39864	7.53681
899	9.27989	9.35347	8.40784	9.13392	8.27493	8.80072	8.17673	9.22219	9.3102	8.1599	8.63774	8.68917	9.09145	8.94602	9.03876	8.82957	8.73766	9.28984	8.90793	9.2969	9.35126	9.61435	9.16005	8.60938	9.26755	8.968	9.43247	9.07198	9.4203	9.01419	9.03214	8.21367	8.82696	8.90193	8.98994	9.25638	9.15156	8.88927	9.13357	8.66116	8.66572	8.88201	8.80103	8.83112	9.0401	9.50541	8.32772	8.61239	8.29373
902	9.66928	9.6137	9.52891	9.73628	9.45728	9.18885	9.26947	9.05068	9.34908	9.70169	9.30465	9.17673	9.31811	9.80949	10.1686	9.73887	11.0715	11.1779	10.9242	10.9776	10.8015	10.6816	10.5631	10.5767	10.1965	10.555	9.75859	9.82182	9.62874	9.56676	9.36823	9.09197	9.88183	9.52388	9.45759	9.8065	9.93425	9.89166	9.75937	9.6477	9.39308	9.57704	9.76854	9.32028	10.0636	9.74592	9.48355	10.1505	10.0099
904	11.8106	12.1773	11.8407	12.1031	11.4061	12.2845	12.317	12.356	12.0399	12.0751	12.5929	11.5908	12.5393	11.9635	11.8282	11.9336	12.2601	12.4806	12.9142	12.6945	12.4867	13.0788	12.9655	12.9185	12.353	12.9256	12.5393	11.9848	11.7535	11.8683	12.076	11.5979	11.9891	11.9231	12.0709	11.6992	12.0575	11.947	12.0619	12.601	11.595	12.2828	11.4593	12.0923	12.6147	11.9866	12.046	13.2963	12.6076
906	8.33448	8.92396	8.64851	8.43136	8.02528	8.75976	8.20273	8.74283	8.41444	8.46532	8.53853	8.77887	8.66815	8.55002	8.52955	8.60374	7.65098	7.7724	7.86327	8.15007	8.43277	8.35992	8.24675	7.89788	7.9324	7.86743	8.72804	8.76646	8.51617	8.64261	8.86665	8.49669	7.96043	8.91872	8.74502	8.22161	8.11431	8.44005	8.57217	8.21278	8.50215	7.81175	7.52049	8.13249	8.48477	8.57601	8.36155	8.89064	8.51154
913	9.07045	9.3666	9.75859	9.06676	9.45451	9.65647	9.16596	9.38721	9.69406	8.79835	9.27739	9.33106	9.1358	8.7178	9.27397	9.21145	8.92578	10.2277	9.92685	9.1196	9.53864	9.65804	8.99384	10.1104	9.61345	9.59423	8.62697	9.31811	9.58938	9.69068	9.4128	9.46186	9.13329	9.31432	9.51333	8.97721	8.92408	8.4778	9.33183	9.24251	9.28758	9.30642	9.33762	9.43988	9.66356	9.29597	9.28642	8.68567	9.36713
917	8.31714	7.7296	8.63134	7.55033	7.48549	7.81759	8.65359	7.73159	7.68143	8.83945	7.59855	8.01355	8.72696	8.22259	8.79888	8.25027	7.71605	8.12727	7.90635	8.80656	8.62988	8.69991	7.94984	8.63533	7.76956	7.62582	7.46998	7.72377	8.39709	8.53173	7.81006	7.38225	7.49348	8.45033	8.19307	8.54751	8.21367	8.28947	8.46472	7.3073	7.0183	7.39995	7.34956	7.21946	9.07382	7.74073	7.74856	8.07584	8.56794
918	6.69466	6.91402	5.91827	7.29089	7.04028	5.87913	6.06534	5.7984	5.86069	6.57353	5.7984	6.70264	5.9237	7.0205	5.98305	6.37478	6.01907	6.57526	5.87463	6.90552	5.89542	6.16535	6.8198	5.77198	5.9014	6.00234	7.34425	5.88228	7.62173	6.78207	5.95189	6.94779	5.91638	6.77726	6.86063	7.20026	6.53547	5.844	6.52635	6.84568	7.06699	6.21235	6.34838	6.45724	5.83777	5.83689	6.65446	6.57945	5.86865
919	6.55527	5.77198	5.74972	7.38878	7.90555	6.12427	6.55132	6.27962	7.56504	6.60858	6.95391	5.86829	6.58727	7.62115	6.65524	6.4693	7.89175	7.99413	7.79384	6.1304	6.15196	7.39826	7.52438	6.57526	7.98612	7.69507	5.81079	7.04629	5.8057	5.87609	5.86388	7.37306	7.04049	6.2108	5.94808	5.83552	5.82724	5.84909	5.71601	6.52006	6.45431	6.67011	6.97632	5.54689	7.64913	6.79229	7.14415	6.59984	5.73772
921	7.61511	9.59151	9.8347	7.9542	7.21917	9.38177	7.58452	7.12719	8.43465	7.93975	8.3917	7.39923	7.88802	8.20658	8.40845	8.64851	8.02629	7.66639	7.35437	6.58198	7.34064	7.97424	7.16107	7.75068	8.20009	7.02938	7.96915	8.92662	8.70818	9.26472	9.08778	8.26416	8.14947	8.15387	8.48925	8.22975	7.39559	7.56152	7.85552	8.31277	7.39923	9.1113	7.62466	8.88173	9.02439	9.06798	8.69774	8.10331	7.76956
922	7.38092	7.73973	6.97023	5.97331	8.73496	6.33588	7.78829	6.44802	7.69273	6.71302	6.46081	7.7783	6.4647	6.16306	8.40805	5.99743	8.67695	7.67763	7.87758	9.09623	8.98251	8.78014	7.17956	8.19566	6.11585	8.75202	7.15827	7.48728	7.27668	6.42917	7.10997	6.14703	8.90043	7.00934	8.30791	8.40079	8.08136	7.24976	6.38678	6.75885	6.03615	6.87816	6.13091	6.49914	6.30215	7.19183	7.59327	8.2547	7.64578
925	6.46292	6.38216	6.01962	6.54475	6.7105	6.28933	6.47918	6.46227	6.78039	6.37332	6.8032	7.02264	6.40973	7.09699	6.60131	6.1303	8.74587	8.48862	8.78965	8.64767	8.19124	8.3777	8.1599	8.29401	7.57642	8.38569	6.50622	6.52759	6.34548	6.30098	6.40012	6.43074	7.04217	6.29762	7.10873	6.62154	7.65098	6.8191	6.83746	6.50213	6.38199	6.68268	6.33747	6.34899	6.828	6.43537	6.66167	6.6799	7.2572
927	6.09124	5.89782	6.09782	6.23765	6.18158	6.69913	6.53223	8.0094	6.49763	6.4357	6.15196	6.1441	7.87256	6.63217	6.2208	5.80939	5.73893	6.63382	6.00423	6.93401	6.15206	6.54391	6.00735	5.80237	6.05464	5.97807	6.36424	6.2082	7.40573	7.02341	6.39631	5.71084	9.32086	6.33366	8.83702	5.98801	8.89798	7.16531	7.57806	9.39395	5.68636	6.86486	8.78181	6.20907	5.98068	6.63346	6.06939	6.24793	7.93328
946	6.63856	6.71785	6.71913	6.86185	7.76412	7.4781	7.28307	6.83107	7.07819	7.36255	7.63619	7.24647	7.67498	7.18139	7.54326	7.16142	6.91319	6.82087	7.55914	6.6541	6.91928	7.00446	6.85817	6.57301	6.90385	7.02407	7.32478	6.867	7.4668	6.75456	7.44249	7.16142	6.72151	6.59984	6.82604	7.56304	7.55944	6.72772	7.28952	7.40177	7.1125	7.10261	6.92346	6.98045	6.67934	7.00396	6.72563	7.55709	7.63659
947	8.93908	9.08244	9.11111	9.35926	9.18793	9.10395	8.79713	9.0541	8.7426	8.54361	8.57849	9.15748	9.00042	8.86033	9.83074	9.66899	9.95448	10.2811	10.0547	10.0145	10.2663	9.39132	9.72445	9.55158	9.92649	9.72547	8.814	8.98543	8.90382	9.41525	9.50259	9.42293	8.47523	9.50592	8.43054	9.42733	9.1603	9.05811	9.8603	8.9361	9.15611	9.5274	9.51111	9.4701	9.38566	9.82151	9.87332	9.32872	8.99905
949	6.59977	6.58258	5.67424	5.65948	6.43314	5.66372	6.53123	5.6497	5.54405	5.59873	7.05399	6.85626	6.76326	5.60887	7.42792	7.30816	7.4399	7.2832	7.62361	5.70209	7.08888	5.60256	5.7396	5.64386	5.75383	6.76076	5.57825	5.67032	6.85299	6.92099	6.91016	5.75779	5.72198	6.81923	5.63195	7.18889	5.46171	5.71574	5.64343	6.97302	5.55923	5.70579	5.50376	5.74013	7.37925	6.96898	6.6377	6.70264	5.60286
950	6.29508	5.84648	6.56111	6.20781	6.21051	6.32674	7.31414	7.43731	6.00779	6.88282	8.45592	6.38036	6.71316	6.33764	6.39274	6.50158	6.47188	7.02643	6.47485	6.28806	6.23594	7.19889	6.52573	5.96487	6.86013	6.90647	6.10012	6.9675	6.58377	6.22605	6.03658	5.86069	6.18414	6.25916	6.45137	6.8714	7.08557	6.02127	6.35511	7.4537	6.00801	8.12982	5.79339	5.73665	6.36546	5.99082	5.85761	6.28696	7.49692
951	6.02763	6.73813	6.51484	6.39588	6.58845	6.40527	6.05023	6.53862	6.49992	6.48421	6.63224	6.21648	6.75588	6.33879	6.92505	6.51913	7.72313	7.69221	8.14322	7.65315	6.52713	7.62455	7.51539	7.37951	7.26149	7.1806	6.42302	6.57601	6.60843	6.76681	6.54177	6.27787	6.92099	6.61245	6.92387	7.0173	6.61631	6.29708	6.42709	6.60682	6.52604	6.40468	6.32861	6.47381	6.93868	6.699	6.78084	6.34838	6.27197
952	8.85175	10.1203	9.55338	9.44936	8.95957	8.81073	9.00293	8.9608	9.33887	9.33106	8.39857	9.65774	8.55558	9.47074	9.0504	9.37371	7.95647	8.38467	8.25659	8.30457	8.84596	8.85485	8.79995	8.55668	9.13507	8.39686	9.78578	9.57856	9.18711	8.88447	8.84347	9.64745	8.92734	9.59254	9.13999	8.97011	8.90655	9.59709	9.50619	8.71981	9.34791	9.39869	8.52265	9.78006	9.39284	9.81075	9.62217	9.76659	8.27543
953	6.3365	6.04612	7.72181	6.91798	6.53385	6.92968	7.36138	6.09595	6.62473	8.21461	10.5121	7.61015	8.11343	7.03713	7.50198	6.79429	6.84853	7.54192	8.63905	7.2428	6.53223	7.99133	7.67165	7.32443	7.51336	8.81	7.30079	8.52317	7.95302	6.07956	6.21926	6.43273	7.29016	6.59947	7.50979	7.23703	7.11064	7.06128	6.54108	6.62567	6.46041	8.81611	6.4617	6.8847	7.32603	6.52154	8.45156	6.31064	7.56334
955	7.74413	8.05475	7.54659	7.80608	7.64995	8.10058	7.83593	8.2195	7.65155	7.79554	7.67025	7.64082	7.90969	7.97009	8.03699	8.21302	8.13249	8.43838	8.25004	8.51845	8.18708	8.74352	8.22927	7.94205	8.06984	8.38644	8.26716	7.98795	7.62035	8.08804	7.69242	7.87207	7.82434	8.04038	8.39709	7.99315	7.88452	8.1327	7.99656	7.53616	7.81996	7.79493	7.65517	8.10762	7.62694	8.06944	8.23701	8.28192	8.29401
956	6.6874	6.85817	7.30206	7.64667	7.42298	7.51402	6.53885	6.58712	7.28141	6.69838	7.26363	7.4486	6.62748	6.6142	6.69562	7.50725	6.84952	7.76927	7.0802	7.05695	6.83496	7.54054	7.67417	6.94373	6.70284	7.4486	6.61733	7.31275	6.62582	7.20418	6.8953	7.09265	7.18424	7.4452	7.3753	7.09568	6.69852	6.60271	6.69155	6.42568	6.8186	6.4951	7.0173	6.47782	7.60909	7.23944	7.3428	6.55482	6.49992
963	7.073	7.6363	6.33879	7.25879	7.23798	7.12105	6.38036	7.12335	6.38345	6.3188	7.05711	6.49653	6.48844	7.66153	7.75105	7.83198	7.56861	7.39707	7.55193	7.5622	6.64664	6.55702	6.67158	6.57661	7.62006	6.35877	6.9123	7.22958	7.28993	7.40683	7.36138	7.29467	6.90063	6.18963	7.60953	6.38823	7.39707	6.93775	7.74073	7.01256	6.51289	6.16476	7.62173	6.41057	7.39588	7.21557	7.70544	7.22324	6.43083
975	8.59593	7.51644	7.20225	6.83789	8.46736	7.97921	8.28833	8.41105	8.52265	6.4697	7.3314	7.8494	8.98385	7.10453	10.4495	6.34618	8.14554	7.53254	8.81315	9.02044	7.7535	8.75477	8.51295	8.26293	9.21889	9.03839	7.2832	8.52383	8.905	8.2262	8.30996	7.95595	8.81372	8.19812	8.66871	8.71725	8.43609	7.79856	6.92886	7.67603	8.60938	7.51855	7.11178	8.59223	7.07914	7.91493	8.62006	8.31797	6.72434
979	7.47842	6.94042	6.95154	6.73028	7.12637	7.14612	7.17883	6.67109	7.2173	6.58801	7.03222	7.01017	7.53219	6.54582	8.55853	6.62618	6.70572	6.75608	6.87846	6.66667	6.64842	6.79429	7.09202	6.6652	7.24346	7.01101	7.02154	7.10977	7.55804	7.07919	7.06907	7.08441	7.21687	7.52038	7.19344	7.1722	7.78162	6.88555	7.18914	7.45195	6.47397	7.18183	7.08167	7.4104	7.21605	7.2843	7.151	7.30107	7.05893
981	6.70126	6.51726	6.3263	6.31701	7.03326	6.52216	6.91319	6.50756	6.78382	6.53877	6.91431	6.70572	6.48764	6.47918	6.79139	6.42369	7.46049	7.24703	7.53289	7.16993	6.84983	7.34474	6.61405	7.19972	6.43644	6.97683	6.43644	6.24115	6.8251	6.35153	6.68664	6.79834	6.99771	6.27935	6.76805	6.43752	6.44958	6.39597	6.47163	6.81721	6.19675	6.77863	6.4104	6.47533	6.51983	6.24124	6.34794	6.63906	7.02703
983	8.2843	8.42317	8.78433	8.68813	8.11781	8.43422	8.2325	7.88128	8.02514	8.3653	7.87317	7.9224	8.38644	8.28664	8.47441	8.06971	7.37108	7.53462	7.55421	7.61259	7.53127	7.26753	7.93413	7.4539	8.14554	7.8333	8.19588	8.20614	8.21165	8.22455	8.79793	8.81535	7.39783	8.62047	7.51991	8.25173	7.58979	8.45392	8.30958	7.53643	8.4307	8.60412	8.23566	8.34572	8.26114	8.41913	8.5467	8.06021	7.80208
985	8.16498	7.58716	8.37964	7.71091	8.10523	7.81006	7.7711	7.78612	8.42265	7.745	8.26792	7.93126	8.36134	7.61416	8.20476	8.0341	8.03241	8.49526	8.52265	9.09045	8.85399	8.68652	8.811	9.14906	7.4807	7.93751	7.49906	7.99844	8.20098	7.69162	7.53681	8.47123	7.71903	8.18222	8.52343	8.36732	7.61642	8.55853	8.59501	8.43422	7.54682	8.4908	7.78684	7.55463	8.35968	7.80554	7.84921	7.62625	8.03198
991	8.84408	9.39104	8.80581	9.65804	9.52891	8.39665	9.30956	9.26227	9.42005	9.44566	9.49219	9.38463	9.00529	9.12257	9.26086	9.03236	8.19337	8.51345	8.7121	8.72406	8.64835	9.13847	8.64707	8.82234	8.93522	9.21737	9.68942	9.92859	10.679	9.59423	9.3392	9.56149	10.0569	9.36169	10.5511	9.59686	9.44733	9.35602	9.61744	9.99472	9.55092	8.88233	9.1408	8.99416	9.72379	8.82887	9.52499	8.55814	9.88524
998	7.08373	6.23944	6.6748	6.87445	6.78207	6.32905	6.9486	6.56639	6.49914	6.53208	7.99228	6.84195	6.65552	6.44311	7.02654	6.86345	7.06534	6.39876	6.46227	6.64271	6.16565	6.83051	6.00846	6.58094	6.72846	6.33658	7.63867	6.92346	7.43347	7.02763	6.65715	6.59608	7.20346	6.85607	6.843	7.69442	6.47276	6.60762	6.74427	6.642	7.42131	6.96864	6.24576	6.47155	6.59689	6.31755	6.60205	6.74959	7.29648
999	11.6398	10.6647	11.0958	10.8448	11.0878	10.8561	11.7595	11.0117	11.0052	10.9766	11.6184	11.5643	11.359	11.6516	11.72	11.3056	11.0663	10.8714	11.4674	11.1561	10.7936	11.3967	11.2024	11.3985	11.085	11.2316	11.9532	10.5451	11.4481	11.5615	11.5741	11.8051	10.5795	10.9278	12.0058	11.0439	10.8297	10.6594	11.547	10.6496	10.9429	11.875	11.4966	10.617	11.1737	10.932	11.7713	11.1589	11.0434
1000	7.41534	7.3395	7.0696	7.70866	7.87879	7.75528	7.26395	7.23067	7.64707	7.45752	8.57387	7.72418	7.86927	8.20677	7.3428	7.10433	8.52108	8.77178	9.49978	9.42066	9.43795	9.08836	9.10872	9.04823	7.63878	8.84543	7.4517	7.18689	7.4974	7.29125	7.3395	7.23348	8.29991	7.38934	8.47081	8.10363	8.11853	7.33047	7.78813	7.94683	7.53312	7.74533	7.49953	6.68525	7.8322	7.72664	7.24976	7.78408	8.11201
1001	8.7134	8.28538	8.16498	8.65807	8.97376	8.47668	7.80048	8.68522	8.65087	8.71808	8.34051	8.57307	8.49669	8.39372	8.96661	7.92102	7.83022	8.91083	8.72118	9.61496	9.22441	8.47324	9.23006	8.08935	8.9047	8.95114	7.41128	8.23348	7.96972	7.55497	7.89788	7.8988	7.47272	8.06801	7.49142	8.51132	8.67618	7.93611	9.42982	8.27363	7.52841	9.12237	8.68063	7.33711	8.61491	8.69905	7.99765	9.15702	7.93077
1010	5.92063	7.29934	5.7708	7.10625	5.72994	5.85033	6.39427	6.97427	5.77198	6.57496	5.7759	5.86609	5.94808	7.06358	5.96166	6.01664	5.95304	6.6052	5.9565	6.64057	6.79184	6.76884	6.05893	5.95235	6.2544	5.91733	5.9014	7.07867	5.99082	6.90337	6.36624	6.21744	5.7404	7.42502	6.30496	6.65219	5.71084	6.85299	6.81549	6.81353	5.7772	6.7727	6.96441	6.75012	6.95166	7.06128	6.83339	7.07491	6.45878
1013	6.86412	6.98897	7.72211	7.69728	6.76056	7.54433	7.12202	6.54092	7.30319	6.5694	7.02599	7.75571	7.39724	7.1124	6.62625	7.22228	5.95431	6.18571	6.05464	6.26	6.52906	6.34223	6.45447	6.2022	6.77015	6.18414	7.46393	7.65623	7.47469	7.07544	7.30034	7.69649	6.64293	7.04521	7.19865	7.57425	6.91419	7.15151	6.78246	7.32429	7.08167	7.39355	7.20641	7.09892	7.3524	7.09323	6.80716	6.18542	7.16082
1014	7.48939	7.00123	6.82264	7.42489	7.19578	6.76969	6.80148	7.26753	6.82087	7.80343	6.78829	7.0419	7.0267	8.11758	7.50355	7.69525	8.18298	8.05278	8.08136	7.41944	7.95232	7.83051	7.41848	7.06593	7.85675	6.77791	7.43029	7.79795	7.274	7.74073	7.76313	7.94521	7.23518	6.99054	7.54292	7.25589	7.88358	6.44729	7.25009	7.59012	7.24901	7.85227	7.93888	7.17443	7.09861	7.8239	7.24703	7.84887	6.90522
1028	12.1529	12.9796	12.0265	12.3489	12.3771	13.4958	13.0244	12.1058	12.0532	13.048	12.2791	12.3539	13.4127	12.741	13.6794	12.3939	12.2621	12.5975	12.5074	13.7149	13.5907	12.2065	13.1711	12.1002	13.2534	12.9067	12.791	13.1421	13.4327	12.2944	13.2587	13.1765	13.0306	13.1385	12.8798	13.0693	12.2479	11.9419	12.6543	12.3251	13.4834	12.2601	12.3434	13.2699	13.517	13.4688	13.2552	12.1178	12.2854
1030	12.3312	11.8472	11.8222	11.3991	12.357	12.17	11.4324	12.2537	11.8831	12.2304	11.9782	11.6643	11.4734	11.4194	11.829	11.7601	13.217	13.3919	12.9383	12.5666	13.2984	12.7268	12.5288	13.1711	12.3261	13.0006	12.1492	11.8823	11.9942	11.8691	11.8391	11.7393	11.7193	11.7223	11.7475	12.4091	11.6107	12.1587	12.1095	12.1539	12.405	12.3741	12.3211	11.8667	12.5858	12.077	12.4707	12.6245	11.8728
1034	9.50592	10.0436	10.0058	10.0685	9.70354	9.4804	9.69688	9.6379	9.64527	9.82515	9.33214	9.76693	8.89335	9.48789	9.802	9.80909	9.07831	10.0169	9.4499	9.40757	9.68547	9.40939	9.94074	9.34573	9.74241	9.55764	9.56376	9.95825	9.6822	9.583	9.54377	9.84827	9.39508	9.94074	9.49854	9.78224	9.54205	10.0158	9.7475	9.50541	9.94642	10.1243	9.71308	10.2116	9.93867	10.1419	10.1007	9.67605	10.0613
1035	7.35323	7.81578	7.72039	8.28879	8.07106	7.27419	7.67913	7.29962	7.6816	7.41052	7.92414	7.91256	7.31808	7.66512	7.54995	7.49977	8.00879	8.41105	8.71232	7.61773	8.95654	8.05633	8.53785	8.53664	8.45614	9.09013	7.89991	7.75862	8.01896	7.35293	7.41308	7.8257	8.08331	7.30586	7.59012	8.01843	7.59012	7.83355	7.82538	7.55447	7.46801	7.87043	7.42065	7.59837	8.27951	7.95074	7.71812	7.71924	7.76694
1043	10.2815	9.57105	10.5366	9.91906	11.1793	10.5819	9.73763	10.9858	10.5704	10.0408	11.0429	12.0505	9.92381	9.659	9.18765	10.6724	9.76497	10.1929	9.74906	10.4098	9.55123	10.4022	10.2906	10.1541	9.75937	9.68132	9.68808	10.3434	11.0569	10.1926	9.76497	10.3078	10.2949	10.1203	11.3665	10.2623	11.0253	10.6134	9.80459	11.4016	11.0062	10.1225	10.2818	9.90182	10.0766	9.51286	10.1991	9.39681	10.3419
1044	8.58899	8.62325	7.85515	8.1092	8.2547	7.89982	8.08349	8.04877	8.28808	8.25316	8.73523	7.76283	8.3979	7.59837	8.25039	8.26068	9.12442	9.1915	8.7126	8.43165	8.16314	8.27951	8.09236	8.86118	8.91083	8.67046	7.9196	8.24072	8.61132	8.10331	8.84372	7.93655	8.39957	7.81432	8.42286	7.53069	8.47864	8.09634	7.7107	8.32734	8.63479	8.38021	8.90768	8.1327	9.12755	7.63519	7.85943	7.88409	8.22259
1046	7.76832	8.404	7.46223	8.1461	7.90323	7.99866	7.84568	6.92781	7.62979	8.11134	6.821	7.77736	7.69669	7.58667	8.29909	7.07676	7.13402	7.35755	7.28929	6.8847	7.07835	7.8685	7.13844	6.78622	7.84188	7.7326	7.91541	7.3096	8.43859	7.22467	8.62988	8.47882	7.75667	7.06331	8.1749	6.93885	7.95302	8.12944	8.30915	6.68906	8.3931	7.87785	6.99211	8.47033	8.38366	7.99413	7.68352	8.3979	7.9051
1058	7.50138	7.2653	7.55284	7.48413	7.69325	7.31234	7.78528	7.59353	7.3759	7.4886	7.06054	7.84042	7.62035	7.57312	7.8767	7.18365	7.94799	7.66368	8.00726	7.43231	7.41944	7.24015	7.4781	7.28687	7.24821	8.12153	7.33158	7.03892	7.43607	7.38246	7.13336	7.94179	6.78751	7.59124	7.15837	7.04596	7.82623	7.39737	7.57578	6.97097	7.14395	7.57098	7.42631	7.2579	7.58277	6.95466	7.22391	7.51089	7.86465
1060	10.104	10.5881	10.6473	9.91004	10.965	9.81921	10.7449	10.259	10.0397	10.6785	10.1131	10.1172	10.0657	10.9257	9.98018	9.59151	8.41331	8.74985	8.51689	8.05157	8.78664	9.58237	8.86267	9.71077	9.37894	10.1414	10.6177	10.8199	10.2037	10.0211	10.2747	10.6288	10.7214	10.2844	11.5425	9.50592	11.0112	10.1179	10.3426	10.362	8.66014	9.92817	10.1973	9.59957	9.80521	10.4889	9.74204	10.2446	10.7783
1061	8.03391	8.43984	8.28027	8.28217	8.39999	8.32416	8.18082	8.2252	8.50938	8.40079	8.39896	8.39234	8.23959	8.38124	8.49842	8.2439	9.30758	9.14754	8.99802	8.89765	8.51921	8.94602	8.63416	8.67095	8.71622	8.61851	8.29694	8.24105	8.32685	8.39455	8.43704	8.40737	8.91773	8.17156	8.73208	8.19351	8.75596	8.22276	8.2544	8.43479	8.26049	8.48959	8.34258	8.44198	8.81462	8.52529	8.18627	8.68674	8.72306
1062	12.1298	13.6557	13.0419	13.1241	12.3995	13.7266	13.1836	12.3951	12.2639	12.9565	11.7336	12.4453	13.4856	13.6169	13.6745	12.4628	11.7832	12.3211	12.3377	13.0644	13.2867	12.2469	13.2755	11.5922	12.9991	12.8813	12.6616	13.6219	12.9504	12.6628	13.0613	13.085	12.5439	13.8268	12.7294	13.1488	12.1644	12.6245	12.6786	11.8566	13.0405	12.6062	12.6654	13.7294	13.7196	14.0127	13.2497	12.6368	12.2215
1063	10.0016	9.56532	10.0112	9.43795	10.2818	10.5507	10.705	10.5476	10.4696	8.73142	10.4692	9.88344	11.1301	9.77281	12.4684	7.45211	10.6627	9.1773	10.7165	11.4115	10.742	8.8174	10.4797	10.1749	11.3373	10.0519	9.08565	10.6223	11.8051	11.0357	10.6053	9.76762	8.50331	10.2501	10.679	11.4626	10.0979	9.62115	9.95448	10.4018	9.92183	9.06798	8.86835	10.983	7.91461	11.2921	11.5055	10.5515	8.49034
1067	7.26112	7.82368	7.88784	8.55086	7.43648	8.02952	7.2948	7.81492	7.34157	6.88161	7.14577	7.53985	8.06126	7.92034	7.93477	7.56944	7.68588	8.36277	8.5442	7.98164	7.76927	7.95206	7.65237	7.62625	7.85666	8.23554	6.78751	7.64428	6.78162	8.09043	6.96212	7.63379	7.01466	7.56413	7.01945	7.42248	7.34917	6.82762	7.48601	7.04764	6.8002	8.22646	7.41216	8.01322	7.55978	7.52562	7.59086	7.31293	7.52038
1078	6.99435	7.16565	7.36511	7.16227	7.36892	6.96898	7.27165	7.64096	7.15557	7.46474	7.13377	7.43364	7.39754	7.32099	6.98232	6.93681	6.62892	6.53816	6.63346	6.49201	6.6367	7.63364	6.76792	6.7077	6.22204	7.02445	6.68164	7.34724	8.08318	7.63587	7.49074	6.64899	7.90969	7.31126	7.53069	7.87734	7.43463	7.3514	6.95725	6.68268	6.82024	7.07692	6.81619	6.59534	6.73792	6.95897	7.64193	7.10412	8.00973
1080	7.41923	7.77557	8.00596	7.65027	8.0793	8.05917	7.6111	8.14441	8.18534	7.96504	7.9542	8.29089	8.24204	7.67979	7.46805	8.235	8.22672	8.51439	8.49868	8.18728	7.6968	8.14514	7.63763	8.34671	7.48094	7.99334	7.17537	7.79287	7.97629	7.98795	8.19768	7.96272	7.51136	8.11475	8.35773	7.83955	8.06678	7.66382	7.87831	8.06083	7.46607	7.44696	7.81464	7.49538	7.30789	7.70325	7.72802	7.85623	8.15007
1081	6.90272	7.28196	6.33127	6.35389	6.33791	6.39002	7.00923	7.17111	7.28591	7.09171	6.94536	6.44031	7.3303	6.25599	7.18664	6.99334	7.36138	7.7837	6.85119	6.52813	6.63583	7.77983	6.49423	6.71404	6.8412	7.71771	7.39461	7.21475	7.33397	7.17577	7.2444	7.20312	8.06425	7.26975	6.49058	6.35511	7.30165	7.25603	6.31701	7.09892	7.44393	7.27778	7.79525	7.21129	7.77456	6.46518	7.31126	7.16466	7.67327
1082	10.1437	10.4256	10.8238	10.6652	10.3108	10.9064	9.90252	10.9007	10.3963	10.6632	9.62183	10.6288	10.613	10.5898	10.534	10.6442	9.68424	9.3102	10.2012	9.30898	10.1765	10.3232	10.2575	9.45938	9.93053	9.64025	10.1926	10.4238	10.4709	10.5948	10.6077	10.5653	9.64586	10.844	10.2836	10.6099	10.4243	9.91401	10.4995	9.85287	10.0928	10.7844	10.5374	10.1776	10.723	10.7001	10.362	10.1637	10.5282
1089	8.18809	8.09777	8.34381	8.1234	8.19768	8.26776	7.96149	7.8659	8.57145	8.34353	7.36645	7.93328	8.24105	8.63265	8.09978	8.29203	6.75872	6.60013	6.92616	7.23982	7.26702	7.14173	7.21475	6.91674	7.20916	7.38533	8.23822	8.18453	7.95362	8.04166	8.5524	8.47421	7.70599	8.42115	7.89728	8.04066	7.83539	7.79403	7.63878	7.77488	8.07313	8.26507	7.68622	7.64621	7.7465	8.01388	8.11124	7.74786	7.97083
1091	8.58494	7.47051	7.2367	7.34425	8.23364	7.59301	7.97072	8.26351	8.79734	6.99531	7.8901	8.01164	8.88752	7.53127	9.90052	7.20829	9.05577	8.59223	9.51306	9.21944	8.35343	8.87195	8.77743	8.58572	9.05811	9.02715	7.21263	8.02695	8.6384	8.08059	8.06233	8.21718	7.51312	7.9196	7.7783	9.00948	7.97194	7.01615	7.39995	7.66111	8.12064	7.74167	7.66075	8.13046	7.26961	7.77785	8.76577	8.55579	7.08794
1094	9.6242	8.81219	9.6822	9.40654	9.82449	9.85317	8.89064	9.59192	9.65647	9.0715	9.97889	9.48768	9.75751	8.79034	8.37803	9.49664	8.52156	8.85311	8.86665	8.84669	8.48862	8.55886	8.50071	9.03041	9.1682	8.37803	9.04927	9.23061	9.16208	9.51166	9.49454	9.43587	8.25685	9.05687	10.2427	8.90823	8.68181	8.66702	8.98722	9.29933	9.10587	9.78415	10.0469	8.68712	8.87594	9.10587	8.8593	8.55297	9.3894
1095	7.40367	7.15276	6.77817	7.43231	6.47324	7.66906	8.45011	8.39523	6.86185	6.9152	6.94007	6.93407	8.48242	7.52872	7.59748	6.54758	6.90647	8.29107	7.05952	7.24647	6.84549	6.64749	6.75958	7.39652	8.59695	7.09328	7.71404	7.89166	7.65566	7.85644	7.92102	7.22653	7.53885	6.96607	7.43364	8.19195	7.72377	6.84549	7.28517	6.92075	7.80815	7.2252	7.48022	8.12182	7.52111	6.74799	8.24244	8.94417	7.25384
1097	8.92662	9.53214	9.12833	8.14418	8.84479	9.54174	8.73677	8.61851	7.87088	8.62377	9.36939	9.71493	9.31838	9.02845	8.91452	8.63309	8.4528	7.11194	8.22949	8.25316	8.68299	7.85724	8.31922	8.51009	8.50834	8.36624	9.42474	8.83535	9.17323	8.11524	10.0393	9.20571	7.89728	9.48789	8.79411	8.46213	8.61722	7.65719	8.8343	8.65719	9.27694	8.44167	8.34884	8.21819	8.88609	8.94026	9.10829	9.38566	8.31403
1114	9.341	9.27967	9.16769	9.81989	9.43168	9.00347	9.21448	9.26727	9.14862	8.65013	9.28365	9.46596	9.23614	9.38177	9.57919	9.55158	9.69594	9.34076	9.93956	9.46186	9.21391	9.39478	9.63461	9.08112	9.72209	9.63494	9.93956	8.87168	9.39158	9.94441	9.9779	9.93626	9.16641	9.68547	9.659	8.7178	8.4149	8.69642	9.57645	8.67307	9.5783	10.169	9.79735	9.38626	9.66388	9.81244	9.41051	8.85285	9.36634
1116	8.82176	9.22808	8.92342	9.37488	9.42982	9.33812	9.42209	9.37744	8.91271	9.22754	9.67475	9.40453	9.27241	9.35901	9.21684	9.41301	9.38657	10.2315	9.97343	10.2822	10.1011	9.99985	9.94169	9.58484	8.97642	9.25638	9.31974	9.37516	8.84898	9.43104	8.9712	9.02715	9.04129	9.29418	9.51885	9.5885	9.06233	9.48446	9.64126	9.52388	8.76659	9.46023	9.35721	9.29561	9.45519	9.42932	9.61089	9.47318	9.85105
1118	8.34016	7.5949	9.05325	8.63416	9.22252	8.93892	7.52713	8.49605	9.00948	9.04878	8.68346	8.58338	8.81961	7.97901	8.93439	8.92797	7.91904	8.33583	7.77433	8.54831	6.92146	6.88995	8.38107	6.23699	7.68622	6.45594	7.57181	8.99264	9.0043	8.89281	8.95699	7.37809	7.29467	8.38727	8.35968	8.11508	8.74985	7.46474	8.92138	8.88447	8.20326	9.42794	8.47421	6.70394	9.91372	8.29016	7.15291	10.0888	8.50018
1121	10.724	10.705	10.2089	10.8714	11.31	9.54405	11.2146	11.4767	11.6538	10.9423	10.8984	11.2752	9.64745	9.93626	11.085	10.4138	12.275	12.2236	11.7564	11.8699	11.0106	12.2421	12.3611	11.6767	10.861	11.3941	10.6023	10.3794	12.0602	10.4944	10.4961	10.9408	13.4586	10.2185	12.5915	10.9423	12.4476	10.9781	11.5483	12.6786	11.3881	10.811	11.4155	10.4845	12.3908	10.2945	11.0062	11.3928	12.3791
1122	7.1022	6.74587	6.87487	6.95828	7.35868	6.85558	6.79801	6.88663	7.36784	7.05297	7.575	8.24689	7.05936	6.69321	6.37642	6.91827	7.52189	7.90454	6.87091	9.34739	7.17201	8.07803	8.01117	7.21586	7.26516	7.26859	6.49296	6.99531	6.89115	7.0326	6.91922	6.96607	7.61864	6.709	7.43231	6.66969	7.76927	7.50296	7.13818	7.56031	6.76864	6.8974	7.24962	6.70236	6.67899	6.75694	6.79429	6.69259	7.53018
1125	7.23537	7.67113	7.45976	7.81676	7.42718	6.90063	7.41677	7.15211	6.76969	6.71601	6.55838	7.65063	6.80812	7.07544	7.70054	6.9082	7.53508	7.62842	6.97461	6.85249	7.07072	7.22132	6.95926	7.64357	7.4537	7.18365	7.31324	6.73384	7.58012	7.28559	7.09422	6.67158	6.86185	7.57312	6.5171	7.39906	6.85977	7.4357	6.92657	6.50677	6.84661	7.4117	7.30061	7.70346	7.59012	7.09861	6.96344	7.33269	7.26859
1127	7.93299	7.57023	6.92575	6.76661	8.88311	7.31589	7.68282	7.39826	7.86884	6.64421	7.85329	8.60083	8.27005	6.69404	8.69951	6.58258	7.46105	6.7261	7.93097	7.99603	7.09615	6.75951	6.93226	6.96909	7.20796	7.51203	6.96801	7.25911	8.45815	7.83311	7.32603	7.38989	6.94292	7.12243	7.3645	8.48959	7.85644	8.00426	7.09145	7.617	8.29939	6.85737	6.72374	7.51293	6.64628	6.78958	7.1011	7.814	7.20472
1128	6.64271	6.36632	6.41141	6.34706	6.46712	6.55139	6.09542	6.6502	6.54949	6.2938	6.16207	6.77726	6.13254	5.79891	6.96441	6.04612	6.36814	6.71913	6.05754	6.68059	6.57383	6.45268	6.08904	6.60572	6.85909	6.68851	6.39631	6.46825	6.48014	6.9329	6.52635	6.49074	6.5423	6.94182	6.73424	6.50158	6.59608	6.38883	6.67683	6.26883	6.34566	6.02916	6.54575	7.32532	6.42352	6.35677	7.1439	6.20249	6.10573
1133	11.46	10.9879	5.92851	10.9766	10.5007	10.4999	10.1541	10.4679	10.2688	11.2024	11.305	10.9772	5.8471	11.3849	10.8028	11.7016	11.5168	11.4135	9.75723	9.87168	10.5037	9.87608	9.9482	10.4252	11.6148	11.1462	11.6058	10.8703	10.6428	11.5713	10.2818	11.4903	10.2899	10.9506	10.9572	10.5957	11.2769	6.02829	10.1	11.3088	11.7266	10.1048	10.2941	5.79712	5.93833	11.7824	6.01521	11.5972	10.0646
1145	11.7511	12.4594	13.085	13.2421	13.7391	13.2439	13.0804	13.5907	13.877	12.319	13.4004	13.7366	13.063	12.8013	12.7053	12.8543	11.0802	11.4264	12.0541	12.2157	13.5216	12.8439	12.0428	12.7006	13.3071	13.6945	13.6533	12.6834	13.066	13.0464	13.1798	13.8329	14.2875	13.2066	14.7047	12.647	12.6894	13.1555	12.9213	14.2328	12.8166	12.8061	12.1783	13.9118	13.7782	13.4263	13.5108	12.4738	13.4224
1148	10.3361	9.75829	10.5165	9.82421	10.2302	9.79066	9.62874	9.52173	10.4849	9.41016	10.2663	9.6338	9.50324	9.70551	10.5245	10.2357	10.6968	9.80976	10.8023	10.8	10.5531	10.2167	10.6893	9.43168	9.71433	10.3574	9.52015	9.88691	10.5751	9.52173	9.68767	10.4889	9.48007	10.6437	9.68494	9.44125	9.8284	10.249	10.207	10.3176	9.58453	10.5622	9.75072	9.69719	10.8019	10.4373	9.56352	9.66356	9.60812
1150	9.27791	9.00075	9.07699	10.0148	9.16299	9.05499	9.23884	9.34123	9.27332	9.36823	9.00839	8.95303	9.81789	9.78291	9.64126	9.08327	8.88779	8.70423	8.49892	9.18678	8.67388	8.53887	9.22118	8.63973	8.7894	8.89819	9.58511	9.5065	8.82027	8.86957	8.9195	9.49732	8.69518	9.04621	8.79647	9.09289	8.98275	9.60556	9.1539	8.75925	9.50879	9.8674	9.32404	8.97663	8.93233	8.97096	8.87594	9.55158	9.13329
1157	6.73511	6.54039	6.37796	6.41183	6.84045	6.54575	6.47942	6.55899	6.69017	6.51726	6.35981	6.75376	6.79834	6.23944	7.11956	6.34522	7.40981	6.76056	7.31261	7.41614	6.74726	7.65109	7.0343	7.01659	7.01504	7.06016	6.43628	6.47485	7.07777	6.46583	6.64514	6.52247	7.47585	6.44483	7.18045	7.0183	6.80589	6.56443	6.34293	6.62444	6.36572	6.3586	6.41618	6.45129	6.75832	6.44581	6.80487	6.77961	6.24407
1162	10.9298	11.1189	11.1479	10.9521	11.142	11.1583	11.1665	10.8538	11.2328	11.0963	11.1462	11.4822	11.171	11.0564	11.2347	11.0926	12.0593	11.9378	11.9022	12.4261	11.5431	11.7738	11.3765	11.8645	11.0856	11.5755	10.9026	10.9506	11.0589	11.0324	11.1659	11.3697	10.9098	11.0021	11.3641	11.2231	11.2451	10.9984	11.0889	11.5242	11.2769	11.4606	11.3967	11.0958	11.4382	11.1447	11.2928	11.6812	11.2807
1163	7.02818	6.14228	6.18099	7.28307	8.41331	8.63479	8.26869	9.01956	8.81687	8.62432	9.53561	6.71322	6.07956	5.6919	6.08736	7.30147	5.92957	8.52405	7.5512	7.97629	5.71084	6.8873	5.98249	6.18276	6.72698	6.00501	6.2252	7.15457	6.96023	6.88161	6.34073	6.79429	5.7957	6.40341	9.16729	5.80659	6.02006	7.27755	9.05163	8.80072	6.8853	6.70092	5.96235	6.27391	6.32032	7.98469	6.39571	7.88672	5.9139
1170	7.39402	8.29871	9.49074	9.33863	9.83603	7.83311	7.8655	8.12727	8.06662	7.38178	8.14003	7.61987	7.57342	7.15246	6.60814	7.43211	10.486	8.80408	10.0287	9.28247	9.69135	8.98514	8.98722	9.93455	9.49544	9.59529	9.8812	8.46948	8.89043	8.22082	8.83593	8.07335	9.88996	7.60194	9.98445	8.5433	7.20312	8.34982	8.15153	8.28947	9.24807	9.06126	9.01904	7.64082	9.51563	7.78916	8.18556	10.343	8.05181
1172	9.13847	10.3135	8.81044	9.35454	9.17548	8.55692	7.60091	9.3937	8.81044	7.93375	8.41382	8.84771	7.51909	8.51269	7.39783	7.8274	7.19714	8.46079	7.8974	8.63334	8.62625	8.50099	8.41775	7.21292	8.68046	8.09208	9.6224	8.87594	9.20931	8.4882	8.55853	8.5188	7.90555	8.31403	8.99337	8.99203	8.87882	9.10248	8.13046	8.70995	9.52261	8.19962	8.64945	9.06397	9.17636	9.49631	8.5463	8.9143	8.30563
1174	9.34496	7.42768	5.77368	6.09448	5.67341	5.71954	5.94727	5.82913	5.7957	6.00846	8.5692	8.17744	5.843	9.45483	9.16208	5.61413	5.844	8.54259	5.72157	6.04785	5.80237	5.72549	5.76188	8.90452	8.92549	9.04927	5.74626	8.07962	7.33158	5.72954	6.0029	8.37353	5.79712	7.96252	5.7921	5.83689	5.64814	8.59198	7.50725	5.65566	7.10889	5.82686	5.77759	7.98643	8.51673	8.64707	5.744	5.9014	5.76936
1181	9.36767	8.01402	9.32404	8.45131	8.47609	9.51139	8.14673	9.40032	8.71863	8.58204	8.59164	9.42209	8.66845	8.21208	8.59101	9.38043	8.5181	8.99179	8.20697	8.18586	8.08696	9.16616	8.04804	8.14814	8.14582	7.73605	8.29089	8.3979	8.59449	8.783	8.81	8.45961	8.51295	9.28389	8.55177	8.3931	8.41963	8.65279	8.55579	8.39665	7.99517	9.13609	9.47687	8.75017	8.50394	9.17521	8.29337	8.02058	8.25837
1196	13.1308	12.7458	13.5483	13.6724	13.5331	13.4346	12.7129	12.8611	13.5239	13.189	13.4751	13.448	13.5957	12.405	12.796	12.7385	12.9784	13.3129	13.4403	13.0755	13.3147	12.5915	13.5504	13.201	12.9312	12.8611	12.2925	12.642	13.2458	12.7458	13.4459	13.6842	12.7473	13.264	12.9519	13.0006	13.2963	13.5907	13.4327	12.8428	13.09	13.6745	13.6079	13.203	12.8934	13.6557	12.8732	13.3741	13.0464
1197	7.26859	7.54548	7.55914	7.62115	7.40037	7.5255	5.82774	7.46805	7.18463	7.54269	7.06251	5.87889	5.87036	6.21167	6.0997	6.04082	5.68983	6.80378	5.74799	6.74633	7.07268	6.51788	6.85348	6.60931	6.58786	6.50575	6.36589	7.37985	6.25046	6.22968	7.52337	5.92169	6.96596	7.46223	6.8648	6.07067	6.86486	6.85564	7.40539	5.86142	6.84493	5.75237	5.79544	6.24426	7.35166	7.53289	5.89494	7.27626	6.71703
1198	11.6297	11.7527	11.967	11.7511	11.4108	11.149	11.7784	11.8398	11.769	11.629	11.7424	12.0698	11.3789	11.3783	11.5707	11.4626	9.56504	9.61257	10.0695	9.51498	9.61988	10.4981	10.166	9.70911	10.4369	9.73506	11.9135	11.0331	11.6508	11.6701	11.2591	11.5477	11.0509	11.7252	11.7223	11.045	10.4635	11.2857	11.2975	10.5636	11.6178	11.197	11.3093	11.4353	11.1311	11.1901	11.4181	10.9289	10.8979
1203	9.84533	9.93053	9.28099	9.11879	9.89166	9.6279	9.659	9.74368	9.52015	9.3278	9.78646	10.0756	9.89637	9.26051	9.49732	9.90252	9.12237	9.39478	9.34603	9.14413	9.56421	9.38768	8.89909	9.0909	9.51498	9.37233	9.28344	9.13963	10.0162	9.97142	10.0918	9.51678	9.70328	9.88871	9.80785	9.66982	9.38979	9.11706	9.64312	9.93722	9.35539	9.89099	9.85783	9.38152	9.76121	10.1357	9.82478	9.81882	9.3081
1206	10.3314	9.34496	9.98781	10.6912	9.96188	9.85388	9.15506	9.71989	9.07672	9.83775	10.5174	8.85399	9.79482	9.34958	9.4068	9.90052	10.331	9.95448	10.2598	10.4143	10.0791	9.49049	10.345	10.1906	10.2883	9.84154	9.05687	9.0338	10.2973	9.81755	9.91709	8.80534	9.61496	9.36939	9.63673	9.42474	10.0062	8.60729	9.30371	10.3678	9.702	9.76762	9.87843	8.92578	10.2337	9.18314	9.03699	8.94938	9.67014
1210	6.90737	6.89608	6.87183	7.31674	7.06737	6.71913	6.23973	6.92957	7.7328	6.9779	7.012	8.59577	6.46332	6.90891	6.57548	6.63116	6.19675	6.39953	6.01344	6.35013	6.38405	6.14481	6.32799	6.55094	6.4909	6.27188	6.82346	6.59667	7.34465	6.57031	6.69783	6.91301	7.1011	6.63684	7.73796	6.87384	8.07449	6.71179	6.87201	8.0578	6.76622	6.64293	6.55246	6.86271	6.64814	6.26084	6.63145	5.91141	7.24346
1221	11.2451	11.4856	10.9813	11.8456	11.1976	10.9711	11.085	10.6751	10.6688	11.7571	10.7683	10.8746	10.9443	10.8219	11.5986	10.8486	11.5041	10.235	10.7123	10.817	10.711	11.0768	10.7362	10.3398	10.9984	10.5636	11.0487	10.9613	11.2556	10.6513	11.4175	11.3373	10.4486	10.5618	10.486	10.6883	10.9669	10.7045	11.3068	10.4523	11.4626	11.0873	10.975	11.966	11.2949	11.3771	11.1397	10.7462	10.8984
1223	7.54922	7.59837	8.54069	7.73001	8.50375	7.82595	7.60289	7.5525	7.95074	8.5563	7.78887	8.76056	8.15226	7.84772	8.69411	8.63013	8.82204	8.13783	8.93809	8.66477	9.04368	8.17181	9.09846	8.73352	7.62817	8.29296	7.74866	7.39478	8.45425	7.7958	8.57601	8.54173	7.42006	7.18011	7.72073	8.11655	8.36405	7.67784	7.4903	7.56741	7.15462	7.44815	7.2349	7.66368	8.89874	7.61325	7.85644	8.30708	8.45777
1228	9.96035	10.2101	10.7069	10.3353	10.4147	10.2104	10.4414	10.678	10.3287	10.2357	10.3929	10.4705	10.2167	10.3642	10.4224	10.5609	10.5664	10.8874	10.5751	11.1162	10.5777	10.1803	10.6678	10.8125	10.147	10.0596	10.2601	10.445	10.207	10.5374	10.3778	10.3275	10.2751	10.6618	11.2055	10.3466	10.7028	10.6661	10.1593	10.8	10.2594	10.265	10.6541	10.2269	10.3458	10.6053	10.7826	10.178	10.3361
1229	11.3405	10.8916	12.037	11.5992	11.6354	11.7746	12.9942	11.819	12.3801	11.4533	12.4933	12.4782	12.124	11.5713	11.181	10.6728	10.1004	9.3257	9.19293	9.74681	11.4539	10.701	9.62144	12.5369	10.789	11.3609	11.7297	11.4613	13.0578	11.6767	12.5964	12.3732	12.8414	10.9958	12.9324	11.7556	12.5745	11.5943	10.6461	12.2808	11.9355	11.537	10.6082	11.9412	12.4061	11.3856	12.0662	10.7481	12.4091
1233	9.42849	9.70911	9.54933	9.09145	10.75	9.5392	8.98068	9.30008	9.82751	9.15108	9.78076	10.0874	9.37017	8.99603	8.78556	9.1603	9.87741	10.3487	10.0918	10.5097	9.82582	9.56532	9.31386	9.90563	9.5863	9.49356	9.2488	9.2234	9.0758	9.04893	9.68132	9.66667	9.23248	9.37139	9.80491	8.88675	9.11879	9.76158	8.98572	9.08041	9.27715	9.91906	9.61496	9.27008	9.19271	9.13804	9.53214	9.80949	9.60204
1243	7.25748	7.09145	6.47485	6.03069	8.41084	6.40198	6.22022	5.8581	6.25018	5.79544	6.42227	7.17097	7.12269	5.66625	9.01757	5.66329	6.73732	5.85663	6.54483	6.71927	6.73343	6.08452	6.3861	6.64507	6.38319	7.91748	5.90713	6.17458	7.6023	5.84834	5.9565	5.75819	6.14319	6.13387	6.17646	7.39355	5.98677	6.59578	5.757	5.91105	6.68484	5.81232	5.6308	7.06177	5.8057	5.97864	6.83433	6.32656	5.78019
1247	8.46371	9.14447	9.54975	9.22094	8.20658	8.46063	8.02629	8.78918	8.42989	8.68346	7.92169	8.89168	8.62773	9.18199	8.85507	8.92194	8.11879	8.17463	8.08189	8.19663	9.01069	8.18505	8.6411	8.36786	8.22672	8.24866	8.86771	9.08914	8.57849	9.00712	8.53418	9.30834	7.87922	9.44918	7.71486	9.07672	8.49712	8.57522	8.55177	8.08901	9.34908	9.02533	9.02439	8.99624	9.12936	8.64423	8.84927	8.21302	8.67847
1250	10.2362	10.3013	10.5419	9.91838	9.91004	10.4834	10.2925	10.3826	10.0506	10.2525	9.8222	10.0672	10.5614	10.256	10.7105	10.2372	9.60971	9.40486	9.11472	9.52173	9.5645	9.63943	9.57017	9.58569	9.76372	9.54205	10.242	10.8191	10.7097	10.7335	10.6068	10.4568	9.99699	10.7633	10.6341	10.1157	10.4446	9.98781	10.3925	10.0102	10.2521	9.88053	9.99844	10.1745	10.6614	10.2616	10.2556	10.5631	10.3279
1258	8.49605	10.1011	10.0463	9.8517	9.08457	9.35926	9.77313	9.74562	9.68906	8.23312	9.42932	11.2201	9.15657	10.1117	9.46349	10.2879	9.07438	9.05188	8.87784	9.29539	8.32527	6.87366	9.52476	9.46302	8.70527	8.73471	10.3787	9.18097	10.0519	10.0488	8.67027	9.80751	9.94362	10.6927	10.2101	10.0386	9.74724	9.72379	9.01045	10.115	9.59957	9.57727	10.7187	9.41428	9.40453	8.84898	10.5067	10.5604	8.2843
1261	7.53103	7.51124	7.74932	7.67046	7.8239	7.6012	7.74626	7.65637	7.61835	7.99284	7.08641	7.4461	7.51203	7.8135	7.99169	7.56031	9.5467	9.94642	9.83664	9.81755	9.18765	10.1179	9.49171	9.44656	8.39533	9.53713	7.75964	7.97097	7.71846	7.6822	7.51558	7.63953	8.56069	7.81831	8.3768	8.01438	8.12847	7.78408	7.47854	7.83721	7.96106	8.0219	8.17594	7.6968	8.67819	7.45358	7.65658	8.52343	8.75118
1262	9.87953	7.39724	7.62874	7.73752	7.19753	8.10845	10.3849	7.35035	7.68889	7.34517	10.333	10.2607	8.18153	8.17426	10.1059	7.49985	9.78908	10.004	7.29089	7.04893	7.39923	7.58716	7.56031	9.90971	10.4434	9.77809	10.3223	10.5457	10.4216	10.586	7.47163	10.5795	10.4519	7.62067	8.56237	10.1069	7.40476	10.2781	10.0339	7.2359	10.6706	10.4138	8.04274	10.478	10.2051	8.00696	7.55033	8.15642	10.377
1282	9.19271	9.53245	9.63943	9.31432	9.21306	9.34573	8.69376	9.47101	9.54838	9.04893	9.61816	9.84114	8.90043	8.80364	8.5912	9.22094	8.10256	8.22696	8.02119	8.62504	8.77242	8.47342	8.63992	8.68756	8.57419	8.23635	8.48617	9.13828	9.11567	8.63774	9.78541	8.88535	9.02609	9.71625	9.33781	8.66623	9.21338	9.38877	8.69017	8.95799	9.46302	8.56209	8.76185	8.29991	9.14542	9.00612	8.76463	9.65833	8.59623
1283	8.57522	6.49953	6.35555	6.80128	7.18183	6.55899	8.18784	8.30177	6.97302	6.86161	6.52558	6.66238	8.17109	6.88391	9.25971	5.90951	7.69079	7.00518	7.43628	8.71863	7.15637	7.41237	9.17266	7.25603	7.9893	8.71652	6.82718	6.33482	6.83339	6.79248	6.59482	7.40244	8.18222	7.29934	6.43628	7.77365	7.0064	6.78363	6.97336	6.30098	7.48246	6.08231	7.00089	6.94275	8.61546	6.54949	6.80876	9.10146	6.85249
1292	7.28224	7.08067	7.08678	7.9837	7.08583	5.67927	7.31611	5.72117	7.10251	5.66948	5.70003	7.04038	7.34064	8.08804	8.38742	8.22696	8.29073	8.4548	8.63379	7.5902	7.44786	7.30034	7.54625	7.47244	7.38439	8.14183	7.17937	7.36485	7.25701	8.07904	8.13707	7.31625	7.89806	8.23227	7.14914	7.26646	7.34539	5.68927	7.49665	5.65977	5.64814	5.60989	7.03506	5.61849	5.60168	7.34702	5.60286	7.52049	7.44019
1298	7.32429	7.51136	7.51429	8.14163	7.10505	7.20641	8.10191	7.151	7.27691	7.11796	7.97467	7.99891	7.24703	7.22041	7.42585	7.413	8.19736	8.73523	7.59899	7.84552	7.49308	7.31252	7.55216	8.35459	8.21244	7.21442	7.93911	7.80119	7.85268	7.80538	7.26079	8.04734	7.77759	7.07819	7.33822	7.10453	7.55349	8.07885	7.98395	7.20945	7.91706	6.98045	6.91194	7.93888	7.93932	7.25224	7.28952	7.21196	8.05203
1301	11.7328	10.727	10.4534	10.8572	0	11.3037	10.8572	11.4239	11.0198	11.5609	11.7358	11.4653	11.2371	10.949	11.2049	11.134	11.1895	10.6104	10.683	11.6635	11.1727	11.3075	10.8998	11.1629	11.1255	10.8751	11.6361	11.1232	10.8969	11.3081	11.4867	11.5006	11.5075	11.1919	11.4959	10.9227	11.2439	11.0165	11.4972	11.5391	11.3131	10.5007	11.0073	11.1255	11.4194	10.9156	10.766	11.4283	11.1906
1304	8.44684	8.39709	6.35668	6.77961	8.48649	6.41107	8.51038	7.12458	7.25051	7.26395	8.56944	8.45345	8.81157	7.89139	8.94468	8.5293	8.38107	8.59802	7.9133	8.80464	8.3931	7.18139	7.59837	6.9787	6.66955	8.84173	6.66625	6.58042	8.95901	7.96801	8.34271	6.99732	6.87943	8.47099	6.94779	7.36016	8.28737	6.90355	6.79364	9.03657	8.07292	6.45602	7.10925	7.01929	8.21244	8.32016	7.84751	8.47503	7.19095
1305	9.84827	9.81244	10.172	10.0559	10.1833	9.63461	10.615	9.17905	9.59126	9.71774	10.2796	9.48206	10.3612	10.0026	9.85032	9.66421	10.3581	9.68008	10.0576	10.2723	9.59397	9.25896	9.94043	10.1841	10.4438	10.4076	10.148	10.2047	10.5682	9.84789	10.3955	9.54896	9.81496	10.0579	9.44324	9.54754	10.0576	9.84601	10.059	9.73887	9.21976	9.87953	9.18436	10.3861	10.0562	9.7701	9.71682	9.85388	9.74342
1306	9.07503	7.7134	8.8577	9.13158	9.13761	8.31777	7.793	9.84706	9.36547	8.17074	9.49519	8.06723	7.50642	7.85008	7.24015	10.5297	8.77152	7.31207	8.90106	8.1835	7.36792	7.82349	7.98201	8.07885	7.32112	7.05222	7.61285	7.95255	8.26716	8.88906	8.29853	8.02283	8.35321	7.22041	8.22455	7.60601	8.55002	8.46063	9.51596	9.31684	8.72118	8.11258	8.35358	7.43277	7.25126	8.1029	6.76096	8.83718	8.14251
1308	11.5889	10.6917	11.7393	11.2862	10.9964	10.8751	11.0862	10.8959	10.5028	11.5622	10.552	10.5454	11.3609	10.8755	11.9523	11.7216	9.59126	10.0198	9.99432	10.893	10.8959	10.3208	10.4826	10.2994	6.01432	9.659	10.3639	10.7097	11.4767	11.7016	10.8761	10.9294	9.5889	10.8979	11.0296	11.2562	11.1134	11.656	11.8013	10.2953	10.7941	5.75964	6.0194	11.7231	10.3616	11.0369	10.7358	10.635	11.0878
1309	7.87293	7.6033	7.86832	7.60704	8.10692	7.64357	7.45447	7.70284	7.71968	7.37108	7.86179	7.64096	8.08014	7.7191	7.68622	7.52224	9.01904	9.08968	9.45971	9.06056	8.84616	8.35703	8.44663	8.96587	8.33331	8.84572	7.43698	7.91244	7.61285	7.67113	7.9168	7.45586	7.6146	7.51371	8.00671	7.5998	7.85675	7.81257	7.39074	7.46421	7.2135	7.82463	7.73494	7.42826	8.08744	7.66512	7.69152	8.3777	7.68681
1311	6.83038	6.95926	6.6652	6.97023	7.00945	7.10904	6.71384	6.79564	6.74053	6.949	6.87226	7.15316	7.00907	6.56292	7.18045	7.23348	8.08531	7.95647	8.0634	7.73317	7.69024	6.97728	7.38238	7.31652	7.16575	7.67327	6.88651	6.8048	6.91384	6.9453	7.12939	6.80327	7.08836	6.95154	6.8888	6.60315	6.93401	6.76661	6.767	6.96578	6.65439	6.87268	6.95546	6.78726	7.51753	6.92892	6.70647	7.06737	6.88573
1312	10.2243	10.6982	11.5553	11.5188	11.5783	11.7468	11.4382	11.6443	11.7946	10.3254	10.4619	11.859	11.3671	11.0624	11.12	11.1583	9.61054	10.8219	10.8424	10.5678	10.6573	11.0499	10.8414	11.3323	10.4399	11.1467	11.7008	11.2524	10.7136	11.3875	10.5645	11.8075	10.3758	11.5229	11.9583	10.8253	10.7633	11.9311	11.2995	10.6963	10.8066	11.5882	10.5394	11.8711	10.3593	11.7623	11.6992	11.1891	11.9045
1322	7.7653	7.54922	7.65867	7.7744	8.14947	8.49554	8.02645	8.34082	8.49284	8.37306	8.49669	8.35258	8.43908	8.24866	7.79885	7.67165	7.4537	7.45064	8.17781	7.54575	7.75439	8.0506	7.6396	7.72343	8.08778	7.71988	8.41233	7.71108	8.48114	7.69345	8.79086	8.48423	7.89175	7.91164	8.19634	7.51788	8.61048	7.68313	8.65786	8.31714	6.86572	8.41979	8.15712	7.09066	7.17705	8.05896	7.81759	7.96043	8.77178
1325	10.6064	10.6398	9.22653	5.83151	10.1011	10.0372	9.33268	10.4051	9.04773	9.27008	10.4864	9.45125	10.1034	10.3423	10.6473	8.93981	10.6567	5.84101	11.5573	12.0698	9.56643	11.2862	10.3458	10.7571	9.66356	10.0477	9.23663	9.92018	8.95091	9.57518	9.69313	9.49025	5.92428	8.62901	9.39075	9.12727	10.2938	10.3123	9.8065	9.97715	9.99118	9.19429	9.37051	8.99883	5.98891	9.22719	9.6091	9.98148	10.3571
1326	5.99497	7.11987	7.01956	7.18222	5.80199	6.7674	6.43957	7.74187	6.86486	6.70873	5.69631	7.09213	7.08489	5.67341	6.44794	5.7092	5.84574	6.47397	6.2865	6.3064	5.84338	5.63339	7.75571	5.74999	6.47565	6.52635	5.74839	6.8941	7.04353	5.91093	7.26228	7.57181	6.64164	7.82762	8.49425	5.7772	7.96932	6.5636	7.18762	6.81035	7.55075	6.93652	7.14612	6.64171	8.40202	7.74577	5.92616	6.79345	7.07555
1328	10.9126	9.77346	10.1893	9.82151	10.4615	10.5085	10.5326	10.7615	10.7045	10.1852	10.6112	9.51414	11.2915	9.96758	12.3401	9.85848	11.7131	10.6428	11.3335	10.2654	10.843	10.5286	10.9984	11.1687	11.1206	10.5722	10.5833	10.7514	11.3405	11.3323	10.533	10.775	11.4141	10.7367	11.1617	11.859	10.8783	10.2785	10.4965	10.1153	10.6437	10.1759	10.3223	10.683	10.2431	10.6508	11.3037	11.796	10.2296
1331	6.92734	6.61289	7.04926	7.53254	7.5729	6.76221	6.19753	6.54582	6.74553	6.62712	7.18212	7.08231	6.69438	6.88947	6.40299	6.65715	8.29038	8.75885	8.29328	8.64024	8.69676	6.95045	7.65155	8.33994	7.83927	8.48925	7.4763	7.4974	6.87226	6.82548	6.7848	6.60116	7.60194	7.25869	7.2832	8.20723	6.39995	7.06251	6.76497	7.45521	7.00245	7.34632	7.02741	6.93109	8.39665	6.6044	6.72448	6.25046	7.09673
1332	6.98079	7.28883	7.21037	7.14577	6.76805	7.59012	7.2691	7.20941	7.32643	6.74467	6.36537	5.93775	6.02127	6.96275	6.92734	7.25678	6.3026	7.04028	7.04293	6.69128	6.91739	6.64378	6.70428	6.65013	7.92854	6.93868	8.10886	6.67934	5.90069	6.98361	7.01222	7.77218	6.79757	5.92299	7.58571	5.91993	6.68345	6.00423	6.45113	7.57038	6.92675	7.4266	7.49388	7.06358	7.08441	7.60583	7.16953	6.98947	6.49296
1338	9.79454	9.71433	11.3323	11.3967	11.5006	10.7711	9.92214	10.6812	11.3955	9.76158	10.019	11.2365	11.0106	10.6442	11.3935	11.3348	11.4004	10.4434	12.4794	11.5943	12.0689	11.3738	11.7475	11.791	10.1034	11.352	10.3893	10.8793	10.862	10.7857	10.6452	10.4138	9.54933	10.5961	10.7835	11.4801	10.4038	10.3063	10.7344	9.49604	9.78826	10.6563	9.70044	10.723	11.3031	10.773	10.8517	10.5614	10.9398
1339	7.09793	5.93728	6.28623	5.91283	5.9133	5.54641	6.19948	7.18271	7.12969	5.73705	5.9675	5.77837	5.642	5.74013	6.29589	5.68733	6.15957	6.96949	6.02061	6.0679	5.99228	6.09626	5.97615	5.82359	6.24501	6.02566	5.89518	6.40434	6.21273	6.16306	5.66315	5.7448	7.12719	5.99609	6.20016	6.23139	6.09866	5.94854	6.54514	5.9298	5.74133	6.4819	6.42144	5.9527	5.89494	6.18875	6.13305	6.21523	6.5694
1341	12.171	9.07852	12.2791	10.8316	13.3071	12.2114	9.5866	12.095	11.9705	10.3044	13.1241	11.352	12.8428	8.49578	8.40918	11.2146	7.65098	7.98826	9.66526	8.32505	7.31907	8.73766	7.71771	8.14251	9.75106	7.42585	9.67906	10.4285	11.4895	11.9782	11.3433	11.3538	7.78162	10.7956	12.7129	10.7249	8.83467	8.73677	10.0657	11.3006	11.1687	11.9635	12.3087	7.53312	10.0255	9.27419	8.01195	8.76758	10.8066
1342	8.83878	6.59814	8.47381	6.54537	9.30956	7.56424	6.91111	7.05044	8.63051	6.98361	9.28344	6.9014	7.16107	6.87463	7.51909	8.22161	10.3423	8.01023	10.3374	9.82545	10.2604	9.86363	9.23614	9.76629	8.69592	10.2997	7.6313	7.03566	8.87949	6.73813	8.32734	7.67379	8.17609	7.82087	7.89632	7.22467	7.79136	8.90246	8.03884	8.58784	7.75217	9.11005	8.04019	8.05512	9.44533	7.87305	8.0356	7.06016	7.19295
1351	8.66014	8.49669	8.39404	8.64564	8.39633	8.39686	8.48585	8.48925	8.78664	8.3372	8.82054	8.99704	8.55579	8.90896	9.36464	8.76359	9.9954	9.79906	9.89976	9.97245	9.56001	9.66454	9.41558	9.11441	9.0001	9.49397	8.71863	9.16208	8.94443	8.94006	8.7134	9.12692	9.16323	8.86337	9.01729	9.05922	8.69831	8.47226	8.96053	8.79525	8.58494	8.52317	8.51269	8.86001	9.35126	8.94602	9.30076	8.9722	8.72659
1352	7.93506	7.42331	8.1702	7.42548	7.97345	7.75987	7.91576	7.72836	8.18402	8.30177	7.63386	8.15712	7.92892	7.52937	8.54037	8.09777	7.2943	6.86529	7.2653	7.03772	6.94112	6.82068	7.13717	7.14173	7.10017	7.08431	7.99517	7.6653	8.11879	7.87451	8.19029	8.69621	7.17537	7.34144	7.51089	7.80087	7.80279	6.98203	7.76195	7.10391	7.13295	7.97097	7.3091	7.46906	7.62661	7.70678	7.32679	7.4452	8.06425
1353	6.86063	6.72617	6.54735	6.59984	6.47075	6.56345	7.3279	6.80416	6.47035	7.32945	7.12233	6.60153	6.30107	6.73357	6.69017	6.53107	6.16695	6.69982	6.57571	7.29016	6.49827	6.60836	6.91348	6.85039	7.61882	6.56639	6.96258	6.96978	6.53076	6.82302	6.8048	6.22701	6.67095	6.70209	7.09417	6.8055	7.09265	6.8198	6.85737	6.4445	6.38259	6.49296	6.57683	6.61274	6.41885	6.57301	6.88331	6.83983	7.16037
1376	13.4061	12.6382	13.0136	12.7659	12.8651	13.3035	13.0772	13.0258	12.757	12.8555	13.1731	12.8651	12.9723	12.6358	13.7366	13.4565	12.8638	13.2221	13.2661	12.6256	12.8384	12.046	13.0982	12.9707	13.2831	12.5964	12.9896	13.1294	13.1908	13.712	13.175	13.8117	13.0244	13.2404	12.8813	13.4544	13.0693	12.7858	13.3628	12.8813	13.2239	13.4224	13.066	12.9111	13.0708	12.9126	12.8037	13.1369	13.1421
1377	6.1731	5.97478	5.757	6.16077	6.47798	6.0585	6.08589	5.87268	6.21658	5.86609	5.95834	6.32612	5.96384	5.73826	6.43949	5.75819	6.15707	5.9237	6.3991	6.80333	6.00901	6.0927	6.25692	6.0783	6.52783	6.40189	6.15266	6.58801	6.63361	6.31225	6.22357	6.12366	7.29767	6.12663	7.16027	6.9224	6.46032	6.18414	6.09928	6.25944	5.75621	5.97807	6.03015	5.98	5.72198	6.0419	6.26947	5.9417	5.97069
1380	5.77198	6.22051	6.34161	6.32558	5.80544	5.87706	5.84661	6.22395	6.12182	6.53593	5.89217	5.87439	5.98621	6.6678	6.49034	6.41894	5.91591	6.70736	6.18963	6.44229	6.99793	6.53007	6.92599	6.35781	5.7404	6.81505	5.79994	6.31468	6.15957	6.30739	5.6616	6.02039	6.05754	6.77622	6.65439	6.71642	6.33428	6.65425	6.18276	6.26242	5.99531	5.57825	5.53764	6.16854	6.42709	6.18845	6.27243	6.97779	7.18252
1382	7.26628	7.39402	7.33839	7.74753	7.51539	7.03342	7.42826	7.00945	7.19285	7.03952	6.54452	7.11111	6.65899	7.46906	7.12182	7.30708	6.31396	6.71757	6.67899	6.44015	6.66047	6.64571	6.69155	6.52006	7.07867	7.17863	7.43875	6.99441	6.99693	6.97683	7.08552	7.4837	6.47188	7.13275	7.07956	6.80837	6.75872	7.0996	7.09673	6.52821	7.39737	7.27801	6.82302	7.61216	6.98186	7.31764	7.3468	6.6755	6.58042
1385	7.94205	6.70126	11.1965	10.767	12.319	11.8973	8.28123	8.00596	10.4988	8.63265	11.6968	12.1214	9.00503	11.008	7.66343	12.6294	7.43099	9.34573	9.09289	11.8924	6.99374	11.5431	9.19785	12.4782	8.12847	10.115	12.1853	12.9298	8.2735	12.3853	9.55338	12.214	10.6733	12.142	12.2313	13.2439	8.42115	13.1798	6.80933	8.02667	7.22242	9.29539	8.59083	6.89193	8.48144	11.4231	12.4992	11.4101	7.79679
1389	10.3378	10.1255	10.4119	10.488	10.6609	9.26859	9.28247	9.58007	9.53713	9.39835	9.71464	9.65647	9.75166	9.34361	9.48623	9.82253	11.1057	10.4669	10.6907	10.7362	10.8229	9.90082	10.3139	10.7249	10.9813	10.5885	10.2766	10.6246	9.61496	9.94169	10.7795	9.65027	9.60172	9.80459	9.75233	9.84894	9.4499	10.2715	9.66123	9.48789	10.3612	9.75267	10.1716	10.0145	10.7692	9.77106	10.333	10.6211	9.45265
1392	12.084	11.8214	11.6992	12.0698	11.8549	11.9567	12.084	12.201	12.0983	11.8391	12.3141	12.0204	12.1587	12.0983	11.8831	12.1802	12.3771	12.7257	12.9019	12.6821	12.6983	11.7416	12.2818	12.5004	12.7772	12.9472	12.4561	12.4489	12.423	12.0186	12.7232	12.0334	12.692	11.6191	13.0834	11.9005	12.7557	12.41	11.9486	12.4499	12.9185	12.104	12.4346	12.4857	12.955	11.937	12.1773	12.1871	12.4431
1417	10.3199	9.96217	10.0784	9.71898	9.25971	9.25832	9.73315	10.6333	9.12089	9.47401	9.04596	10.422	8.85121	9.0861	9.90844	9.54543	9.49074	10.0148	9.52769	10.4479	9.45154	9.77407	9.72323	10.2796	10.3086	10.2692	9.72379	10.0079	9.08293	9.78327	9.33042	10.0211	10.2781	10.0859	10.464	9.65833	9.36791	10.7679	9.44376	9.07462	9.92058	9.54859	9.28012	10.7596	9.83638	10.1407	10.6527	9.47973	9.26119
1421	11.3088	10.4845	11.4094	10.6728	10.8666	11.171	10.5799	10.4547	10.9917	10.337	10.3184	10.8827	11.1375	10.7605	11.4414	11.1953	9.83571	9.91505	10.3571	9.77167	9.83334	9.91072	10.3886	10.4446	10.9068	10.7773	11.1004	10.7809	11.0537	10.5687	11.1572	11.4808	10.483	10.789	10.0421	10.2833	10.3051	10.2204	10.4523	9.82649	11.5155	10.7404	10.4227	10.5473	10.4345	10.3967	10.6296	10.4773	10.2906
1424	9.3746	9.77281	9.82913	10.1218	9.6593	9.64959	9.14413	9.42005	9.46265	9.4489	8.88927	9.46621	9.36305	9.57316	9.35692	9.26918	8.42913	8.52757	8.45345	8.29203	8.73251	8.26581	8.35942	8.52156	8.87027	8.53418	9.63823	9.72866	9.63156	9.82324	9.34825	9.62694	9.09472	9.77346	8.59577	9.34633	9.01499	9.23452	9.69871	9.3011	9.76237	9.78449	9.67261	9.68666	9.35146	9.68978	9.3392	8.95827	9.06597
1425	7.01984	7.4602	7.55193	7.53508	7.28467	7.25911	6.93775	6.90397	7.14799	6.68872	6.41317	6.88542	6.95966	8.04304	6.93027	7.14466	6.4647	6.76221	6.59068	6.80148	6.68747	6.58146	6.80148	6.66414	7.09615	6.85595	7.06939	7.12479	6.80825	6.98992	6.83621	7.24572	6.8	7.55865	6.66646	7.06966	6.66047	7.16844	7.17937	6.79003	6.875	7.44266	7.25837	7.22639	7.20273	7.32402	7.04985	7.27833	6.51788
1426	8.92068	9.45022	8.08935	8.2287	8.88028	8.36031	7.8048	7.84443	8.17799	9.01103	8.57877	8.67108	8.17225	8.67894	9.13158	8.96217	9.16519	8.62741	8.85564	9.27846	8.41042	8.76236	8.99106	8.16381	9.27332	8.30349	8.67868	8.80793	8.74428	8.85944	8.99203	8.32505	8.25199	8.67597	8.69411	9.23814	8.60542	8.36031	8.84068	8.81717	8.97485	8.75943	9.53392	8.4152	8.04526	8.92847	8.94938	7.96676	8.44167
1428	6.48246	6.69438	6.8821	6.45821	7.246	6.49011	6.40012	6.43025	6.65198	6.37194	6.64478	7.05421	6.87889	6.58169	6.25421	6.3439	8.35498	7.76832	7.75571	7.56839	8.00504	7.25701	6.98424	8.24642	6.60337	7.29125	6.93681	7.04049	6.85441	6.61186	6.99155	6.48326	6.77935	6.88458	7.00123	7.00028	6.43256	6.75158	6.54085	7.00934	6.68643	6.59977	7.17739	6.43025	6.78512	6.29671	6.46049	6.37607	6.67599
1430	8.00426	8.35343	8.67597	8.05987	7.38225	8.37693	8.16588	7.86084	7.83973	7.70455	7.09626	7.56334	8.02	8.17964	8.51318	7.36995	8.84696	9.05598	8.87638	7.87998	8.49354	8.14741	8.19422	9.2049	9.02915	9.01635	8.31777	8.35616	7.67763	8.68299	8.16192	8.65511	8.22646	8.5442	7.08678	8.07037	7.53381	7.52794	7.81831	6.86124	8.6513	8.33145	8.18276	8.34798	8.45693	8.09354	8.22865	8.53248	7.10997
1438	5.89278	5.76109	7.86511	6.03615	6.00423	5.97807	6.44925	5.94077	5.80148	6.0141	8.24807	6.59468	7.08041	6.10012	5.99609	5.81625	6.06267	6.02039	6.24407	6.06641	5.97069	7.09265	6.35537	6.17646	6.0883	6.02292	6.06086	6.08452	6.68185	6.05679	6.04731	5.79442	6.00835	5.99127	6.41543	6.77361	6.00801	6.0141	6.00835	5.82207	5.60989	6.19705	5.83602	5.8174	5.89386	5.98677	6.31297	5.91697	6.38687
1459	6.91815	6.29907	7.49074	6.90695	7.18065	6.42477	8.12427	6.50787	6.64785	6.83164	6.82762	6.19383	7.02451	6.65814	6.92687	7.00028	9.13218	6.80786	9.07438	8.03645	8.15306	7.97921	7.72343	7.37142	6.51913	8.16314	6.92517	6.41877	6.57945	6.30242	7.52376	6.43826	8.13094	6.65835	6.53939	6.78285	7.86813	6.41677	6.16784	6.81759	5.80109	7.05464	6.21773	6.01344	6.50834	6.24152	6.30928	7.74932	7.92555
1464	8.55529	9.1265	8.53223	8.94582	9.04793	8.84198	7.40771	7.29162	7.8498	8.6465	8.56701	8.97841	8.42446	7.4905	7.03772	8.23348	7.21821	7.0861	7.27971	7.28173	7.08678	7.82368	7.6679	7.26757	8.70491	7.33839	7.78936	7.53681	8.9452	7.10713	8.97437	8.53429	8.39762	6.72299	8.43704	7.65237	7.96713	8.02039	8.15115	7.85246	8.98514	7.97393	7.38917	8.22321	8.62185	7.41931	7.79136	7.52209	8.21015
1466	5.76438	6.80755	5.83314	5.77159	5.77198	6.52682	5.84958	6.763	5.73826	6.63519	6.7848	5.79596	6.55679	6.94275	6.66047	5.82119	5.76188	6.52991	6.81111	5.81841	5.75621	5.72117	6.89584	6.24482	5.80837	5.76333	5.70989	5.74839	5.82119	6.66653	5.65055	6.72434	5.73853	5.69314	6.88101	6.79866	7.07274	5.84387	6.62031	5.61413	6.89482	6.55094	6.80461	5.68414	5.75885	6.73424	5.76871	6.8032	6.69155
1471	11.6127	11.3464	11.4461	11.2941	11.3525	11.3061	11.1953	11.5609	11.3433	11.3156	11.7092	11.2579	11.5276	11.2909	11.2388	11.6679	12.927	12.9868	13.0153	12.9067	12.3446	12.0159	12.1783	12.5359	11.608	12.3261	11.4959	11.3182	11.4408	11.2886	11.1993	11.1606	11.5594	11.2243	11.3703	11.3296	11.7646	11.4979	11.1369	11.4252	11.5643	11.2572	11.3697	11.2214	11.269	11.4073	11.4056	11.3783	11.4815
1472	11.2935	11.3569	11.1959	10.9885	11.1447	10.3407	10.6393	10.8572	10.9937	10.7386	10.6935	11.0434	10.1897	10.5236	10.4841	10.4523	9.45125	9.84706	9.804	9.44293	10.8245	10.7032	9.77246	10.284	11.3718	10.8028	11.819	10.2347	11.0477	10.7449	11.4653	10.8174	10.789	10.7936	10.5306	10.483	10.2654	10.9131	10.5178	10.4709	10.7119	10.5433	9.65698	10.7204	11.0117	10.5382	11.5692	9.98564	9.97039
1473	7.50324	7.35446	7.14829	7.35406	8.36405	7.43347	7.80074	7.59837	8.05278	7.36094	8.33304	8.08157	7.94984	7.57425	8.44473	7.15	9.41796	9.97863	9.65267	10.2914	9.41854	10.426	9.48532	9.51111	8.77008	9.54754	7.50024	7.78829	8.44702	7.70763	7.85064	7.78813	8.94957	6.96704	7.76375	8.15007	8.13641	7.67417	7.22958	7.51621	7.60495	7.4002	7.04391	7.73286	8.53612	7.60308	7.93573	8.31019	8.04404
1481	7.00446	6.95725	6.77276	6.97734	6.5085	7.12058	7.02347	6.70298	6.98694	6.87152	6.75601	6.06267	6.97734	6.87852	6.843	6.43587	7.15637	7.73863	7.18664	7.92663	7.473	7.9909	6.87816	8.08349	6.21926	7.83073	7.26947	6.62625	6.38088	6.47147	6.18787	6.19753	7.44266	6.68851	6.47075	6.96344	6.85237	6.37985	6.20074	7.22195	6.17675	6.77961	6.27502	6.78207	6.59896	6.17744	6.37461	7.08794	7.77759
1482	8.06534	8.83878	7.9343	9.18618	9.1964	9.23637	9.18561	9.69518	9.804	9.17378	10.0339	9.42877	8.88136	9.12987	8.52504	9.56504	9.58031	9.814	9.79392	9.0758	9.45637	9.04957	9.43956	9.61928	9.88691	9.88839	9.3257	9.83664	9.83442	8.79131	9.87608	9.73596	9.76214	8.76869	9.13726	7.65343	9.85783	9.45681	8.60028	9.25714	9.31974	9.12257	9.18002	9.51678	7.80554	9.53072	9.21574	9.20388	9.76943
1484	8.31084	8.08864	7.19544	6.93109	6.56858	7.92019	7.61835	6.83201	6.75958	8.33395	8.08744	6.86099	8.33395	8.40845	8.42933	8.04567	7.32063	6.36918	7.28696	7.82793	8.26203	7.24412	7.58857	8.02802	8.48684	7.64053	8.74673	6.60263	7.72394	6.65821	8.41591	6.69376	7.24553	8.1362	6.46373	7.50453	8.01023	7.73973	8.29373	7.31517	6.30468	8.5347	7.54888	8.11802	7.85666	8.01256	6.94871	8.37039	7.57023
1487	10.4106	14.2483	10.5669	12.7358	10.6284	13.8739	14.0584	12.1214	12.3961	14.1833	13.83	11.2316	14.1768	14.4102	14.6771	12.2995	13.3003	12.8732	14.8294	15.1255	14.7977	12.51	14.2875	13.7963	14.4286	14.1664	13.8014	14.1876	14.2059	12.5833	14.0615	13.8707	11.8045	13.9085	13.819	14.0941	14.7789	12.2351	10.8513	14.8233	14.1699	10.5348	10.8041	14.1476	14.4056	14.4853	14.112	12.8874	11.1798
1491	13.8617	13.7577	14.0389	14.0294	14.1374	14.555	14.6322	14.555	14.4428	14.0548	14.5688	13.865	14.2094	13.3071	14.1444	13.9227	13.3071	13.4127	13.5264	14.2517	13.1994	13.3147	13.2046	13.7266	12.5915	13.2497	13.3334	14.2368	13.7963	14.2985	13.8419	13.7601	13.8092	14.3268	13.5907	13.8117	13.3003	14.2676	14.2451	14.6446	13.6842	13.9519	13.5672	13.6462	14.2409	13.8448	13.7855	13.9144	13.4777
1492	6.99093	6.34135	6.65899	6.51461	6.7001	6.34733	6.78726	6.17873	6.48923	6.46567	7.0343	6.97501	6.49684	6.19061	7.09735	6.52364	6.22434	6.50284	6.23746	6.2349	6.32291	6.19324	6.14259	6.56368	6.79628	6.6592	7.15246	7.17354	7.40556	7.13224	6.57803	7.33012	6.6685	6.45455	6.31028	6.96006	6.23803	6.90844	6.87073	6.5085	7.10785	7.13015	6.24454	7.04255	6.76326	6.27879	6.19422	6.18207	6.92781
1493	12.9839	12.9583	13.0244	12.531	13.0755	12.9413	13.0272	13.2846	13.0693	13.09	13.1765	13.2156	12.6294	12.4017	12.8233	13.2364	12.263	12.3004	12.1773	12.453	12.4271	12.6492	12.0914	12.4981	12.5142	12.1067	12.9991	12.3591	12.9067	13.3165	13.1573	13.1555	13.029	12.8555	13.0337	12.61	12.8666	12.8993	13.1369	12.6368	13.0064	13.2082	12.5964	12.8611	12.5037	12.9142	12.9882	12.8666	13.0644
1496	11.6976	10.8854	12.0204	11.0509	11.7769	10.4349	10.809	10.6517	10.8572	11.9378	11.3684	11.0802	10.7055	12.0177	11.1015	11.5062	10.3743	10.2833	10.2586	11.138	11.3731	11.7209	11.4402	10.1505	11.3935	10.2902	12.038	12.0824	12.2528	12.1773	10.5335	11.2832	10.4159	10.749	12.0575	12.0637	10.6407	11.8863	12.038	11.6545	11.5135	10.9692	10.8714	11.9105	11.7452	11.872	10.6099	10.5269	11.9311
1499	11.3031	10.7495	12.237	11.872	10.7734	11.8743	11.9328	11.3264	11.1722	12.3141	10.5957	12.3121	12.3222	12.6348	12.2955	12.0824	11.5806	10.4155	12.1095	10.5454	10.9875	10.9917	11.2857	11.9319	11.16	12.1205	11.3671	12.5088	11.3678	12.5713	12.5221	12.32	12.1636	12.6482	10.8719	11.327	11.225	11.1093	12.5346	11.0997	10.7123	12.4738	12.3349	10.7235	11.2727	11.5088	12.038	12.152	12.4271
1505	5.56697	5.67927	5.57421	5.6755	5.55537	5.81181	5.77342	5.61062	5.54988	5.53764	5.53764	8.7834	6.04731	5.97035	5.84958	5.67997	5.46654	6.40636	6.10282	7.10873	5.58347	6.47188	5.53308	5.56879	5.58779	5.93121	5.59696	5.89901	5.61194	5.64514	5.53308	5.68886	6.00501	5.74093	7.68115	5.58868	5.55302	6.09218	5.62676	7.93783	6.72704	5.55923	5.47483	5.51294	5.79544	5.5257	5.58347	5.54405	7.59327
1512	6.42435	6.79126	6.37805	6.20878	6.21254	7.34855	6.29571	6.16257	7.32478	7.7075	6.96441	6.24152	7.01642	7.12299	6.20365	7.14395	6.33694	6.44385	6.89193	6.56707	6.79429	6.44483	6.59726	6.58258	6.23101	6.56669	6.31423	6.97001	6.90504	6.17873	7.03228	7.10427	7.72475	6.06396	7.1806	7.26112	7.15211	6.27336	6.95143	7.09725	7.25771	6.1358	6.52868	6.04969	6.9082	7.33623	7.29498	6.18492	6.63906
1520	8.59682	8.8451	8.24866	8.98466	8.57664	8.04791	7.22706	8.56818	8.89121	7.40109	8.58983	8.14872	7.69176	7.80007	7.41718	7.89064	6.8935	8.56701	6.84064	8.68452	8.34899	8.47061	8.39431	6.95183	8.67363	7.0049	8.77038	7.82305	8.78771	7.85866	7.88751	7.89901	7.33442	8.37002	8.37172	8.48617	8.5347	8.42832	7.57271	8.6554	8.74098	7.71628	8.83222	8.44702	8.83669	8.82762	7.76444	7.75836	7.12089
1522	11.008	10.47	11.022	11.0774	11.0187	10.9659	10.7439	10.7587	11.2113	10.749	11.2237	11.3718	10.8651	10.7312	10.3251	11.5411	9.62307	0	10.3303	10.0442	10.3192	10.5555	10.0247	10.4091	9.79328	10.5037	11.0537	10.3212	11.2727	10.5442	11.2427	11.225	10.7778	10.8266	11.2421	10.7055	11.4734	10.9686	10.8944	11.231	10.7641	11.2988	10.4594	10.4507	10.5195	10.8271	10.6573	10.6274	10.9115
1526	7.33561	7.6256	7.73518	7.22443	6.84524	7.52755	7.02867	7.12571	6.8821	7.3114	6.96932	7.32478	7.25407	7.53416	7.14208	7.26577	6.62009	6.66498	6.70284	6.8681	7.02889	6.83564	7.15912	6.75158	7.82166	7.19714	7.69525	7.73213	7.12243	7.10433	7.32643	7.71299	6.91236	7.88645	7.25482	7.00762	6.78227	7.21643	6.67599	6.63418	7.58124	7.19695	7.19563	7.57038	7.25645	7.54326	7.33601	7.65931	6.52682
1539	10.1463	10.56	10.4584	10.5819	10.7795	10.9026	10.1589	10.4418	10.4378	10.5957	10.3995	10.5003	10.4647	10.6878	10.7791	10.6834	11.5783	11.7667	11.8159	12.1596	11.7085	11.6812	11.7336	11.4291	10.9393	10.8954	10.2005	11.0584	10.5936	10.866	10.7966	10.5748	10.9624	10.4838	11.0969	10.9012	10.9692	10.716	11.1173	11.3182	10.8424	10.8751	11.153	10.7509	10.7279	11.2739	10.7706	10.972	11.3531
1544	8.71652	8.84746	8.65178	8.60993	8.60142	8.69235	8.23994	8.737	8.45815	8.55208	8.20186	8.39586	8.31849	8.71808	8.565	8.66888	8.54751	8.26007	8.2003	8.4266	8.62901	8.03009	7.86465	8.29853	8.41702	8.23656	8.64411	8.5912	8.60755	8.57704	8.70147	8.39896	8.57522	8.97177	7.98065	8.40128	8.27202	8.46176	8.61722	8.36732	8.63107	8.72118	8.53111	8.35243	8.69951	8.63265	8.51199	8.65199	8.36134
1546	8.99603	9.5271	8.896	9.1999	8.26581	9.50794	8.67137	8.96701	8.31432	8.76869	7.86189	8.7823	8.49526	9.0982	8.79086	9.4187	8.09022	8.49003	8.16878	8.78126	8.65867	8.0029	8.68452	8.23386	9.35602	8.12269	9.55854	9.27397	8.72605	8.96025	9.2311	8.32527	8.45407	9.17905	8.27262	8.8231	8.7638	8.57679	8.79058	7.98559	9.18832	8.79503	9.08631	9.55338	9.3392	8.9462	9.0161	9.16789	8.56543
1547	7.83157	7.21984	6.92611	7.56504	7.48959	8.21917	7.91523	7.41534	7.37004	7.38989	8.02695	6.60315	7.33756	7.78301	7.8239	7.16316	8.4035	7.64411	7.81308	8.37489	7.63641	7.41442	8.00479	7.65867	8.3043	7.56888	7.26228	6.98005	6.82611	7.39923	6.92358	6.65141	6.95851	6.83226	7.55181	7.15	7.13219	7.26005	7.74237	7.44717	7.24934	7.8435	7.45659	7.57616	7.38699	7.37271	6.98638	8.03884	6.95897
1549	6.31468	6.32959	6.56895	7.21946	6.78726	7.28215	7.60909	6.9986	6.71744	6.82207	6.95201	6.90838	7.5775	7.0399	7.33198	6.67536	7.02116	7.06086	7.93544	7.07919	6.59807	6.52247	7.37332	7.10235	6.87146	7.66467	6.45773	6.30098	7.28086	6.89266	7.30125	7.01598	8.56562	6.51983	7.18311	6.41677	7.49102	7.06331	6.85008	6.647	6.389	6.83621	6.96847	6.67774	7.70726	6.39673	6.34899	7.70003	7.65825
1550	5.97546	6.83007	6.86572	6.66625	6.70674	6.72096	6.18522	5.92393	6.62705	6.24294	5.9667	6.0332	5.9431	6.01907	6.35807	6.15807	6.40905	6.67116	6.7672	6.30992	6.69017	5.99127	6.46227	6.79197	6.68261	6.07417	6.62423	5.95362	6.15847	5.89542	6.13315	6.61106	6.10261	6.02719	6.12949	5.90236	6.24426	6.33499	6.62379	6.53531	5.86216	6.52053	6.54016	6.53477	6.34328	6.7137	6.07597	5.82636	6.25832
1551	9.85032	11.1935	10.1644	10.1875	9.93084	11.1798	10.0484	10.8827	10.1597	11.0785	10.0321	10.1803	10.5366	10.6715	11.3464	10.0748	10.2412	11.716	11.1051	10.3101	10.1394	10.486	11.4252	10.9772	10.0502	10.1369	9.76403	10.5204	10.0551	10.832	10.1509	10.5183	10.5419	10.1991	11.3974	10.9384	11.4506	10.1117	11.1594	10.2127	10.1883	10.6614	10.9257	10.2751	10.5704	11.2006	10.0208	11.0725	11.4946
1556	7.26998	7.33632	6.6326	6.67355	7.08162	6.69569	6.92116	6.8412	7.27174	6.43957	7.39826	7.33047	6.77661	7.75987	7.72708	6.72184	6.52651	7.09568	6.73699	6.50756	6.61573	6.07956	6.36935	6.85231	7.26377	7.11786	6.81283	7.05936	7.57312	6.80984	6.85441	7.48334	6.60263	6.94819	6.82479	6.66878	6.68379	7.06214	7.00033	7.12642	6.60901	6.71302	6.71886	7.35275	7.48497	7.26595	6.77466	6.44909	6.49455
1559	5.80109	8.73789	6.68886	6.56895	6.79229	6.54016	7.45927	5.97012	7.6063	7.6816	6.22806	8.365	6.35633	8.02058	7.72664	5.65183	5.62979	5.94019	5.59135	6.25972	6.86075	7.12033	6.84064	6.4241	6.00735	6.31907	8.02952	7.76517	6.48469	5.76438	6.00801	7.60817	7.68011	6.42127	7.76714	6.6214	7.69525	8.22813	7.59932	5.81334	5.64643	5.60726	5.59505	7.86495	6.92781	7.83721	7.90096	7.77012	7.62361
1560	6.86099	6.67522	6.73169	7.14147	6.90808	6.37013	6.59608	6.40493	6.91585	6.20994	6.8273	6.49304	6.92693	6.84176	6.62357	7.04801	7.57271	7.97541	7.78324	7.57926	7.50913	7.32139	7.35633	7.46271	7.07268	7.41308	7.05662	6.57773	6.63174	6.78958	6.80525	6.55717	6.68664	6.64607	7.38917	6.71302	6.73384	6.34811	6.82214	6.20452	6.0319	6.64507	6.80269	6.45146	6.42394	7.03713	6.30242	6.39028	6.73926
1564	8.2439	9.20194	8.69905	7.85992	8.2488	8.40274	8.11853	8.13681	8.9422	9.39183	8.37545	8.03479	8.47369	8.44962	8.39372	8.91773	9.55479	8.71436	9.42187	9.20169	9.17159	9.47347	9.3891	8.964	8.95193	8.34607	8.099	8.77668	8.99264	8.1578	8.23281	8.98514	7.98717	8.68419	8.06214	9.11567	8.55411	9.12886	9.14299	9.1253	9.5392	8.82638	8.5085	8.54447	9.21391	9.04893	9.16425	9.30323	8.30043
1565	6.84375	6.31315	6.85626	6.52783	6.64371	6.50229	6.40687	6.821	6.65828	6.15266	6.42435	6.6502	6.70092	6.21254	6.72238	6.87919	7.88802	7.35013	7.21917	7.15897	7.07983	6.92116	7.15637	6.78149	6.39138	6.69059	6.20123	6.29826	6.53045	6.87159	6.68581	6.59726	6.65297	6.40628	6.45756	6.46	6.99531	6.62307	6.63174	6.60762	6.6066	6.77791	7.01499	6.52216	7.27317	6.53246	6.54758	6.86933	6.83245
1569	8.43778	8.43093	8.94026	8.57522	9.10982	8.39278	8.74985	8.3852	8.77294	8.87638	8.24129	8.79888	8.25117	8.19792	8.74587	8.45294	7.83051	7.74297	7.69624	7.88751	7.91904	8.1056	7.79821	8.3653	8.1302	7.7835	8.70818	8.51154	8.91552	8.40257	8.70162	9.00922	8.30791	8.36678	8.99704	8.44255	8.79113	8.87656	8.18708	8.13094	8.77038	8.56944	8.51494	8.85644	8.34117	8.31578	8.24044	8.33214	8.75545
1570	6.2679	6.80563	7.67899	7.01078	6.56194	6.90439	6.59482	7.06785	6.75125	6.40981	6.25084	7.38887	6.35345	6.23281	6.49977	5.90522	5.96932	6.12427	5.91922	5.92616	6.20006	5.94472	6.64628	6.43957	7.27787	6.81619	6.73886	6.57481	7.21413	6.73973	7.03108	7.64621	6.23613	7.30708	6.78519	6.37839	6.42161	7.96881	6.47621	6.20249	8.28808	7.37985	6.89907	7.84766	6.86412	6.48844	6.3722	6.85854	6.73712
1573	12.6845	12.5904	13.0078	12.8904	13.0982	13.194	12.7066	13.085	13.1084	12.9823	13.712	12.8087	12.9896	13.4203	12.722	12.5703	14.5204	14.4239	14.3743	14.6113	14.091	14.0982	14.2368	14.4528	13.7882	13.3686	12.6394	12.791	12.4431	12.9784	13.1624	12.757	13.0106	12.5369	13.0078	12.5277	13.3859	13.0405	13.0788	13.1322	12.3261	13.1959	13.1191	12.6114	13.0306	12.8304	13.0965	13.8596	13.755
1574	8.1299	7.99553	7.745	8.75621	8.40737	7.96998	8.28176	7.56809	8.19283	8.48875	8.08043	7.74113	8.30177	8.66783	7.77808	7.67979	8.10739	7.97671	8.15677	7.70452	8.48114	7.71214	8.30457	7.90873	8.29218	8.21396	8.63379	8.14395	8.18534	7.75337	8.4906	8.76262	8.13854	7.76083	8.28043	7.64239	8.32215	7.72977	8.31578	8.14269	7.3073	8.63589	7.93197	7.84667	7.90945	8.0005	7.72853	8.02736	8.15022
1575	6.40468	7.31558	7.26757	7.39593	8.44925	8.09208	7.33601	6.69404	8.00901	7.91594	8.32273	7.26056	8.5164	7.67819	8.25939	7.07337	7.68087	7.47958	8.26618	6.5096	7.5753	7.4602	7.64486	6.46	7.87207	7.7394	8.04791	7.69549	8.38041	7.16227	8.10363	7.23926	6.6052	7.23732	7.14137	8.0495	8.42962	6.49455	7.87719	8.25972	7.05044	7.94799	7.821	7.45996	7.09652	7.66748	6.58927	8.32039	8.12241
1576	9.1253	8.68014	9.78729	9.88691	9.71774	8.77668	8.3711	9.54405	9.59309	8.3066	9.39158	9.73183	8.79713	8.42768	8.62455	9.02915	9.02304	8.38006	8.44023	9.68397	9.30867	9.90971	8.50938	8.38251	8.88173	9.09311	9.36515	9.43134	9.43795	8.42371	9.00839	8.64498	9.61224	9.44181	8.85809	8.37927	8.45525	9.46645	9.40328	9.49978	9.41796	8.40933	8.43778	8.48398	9.56036	8.70847	9.16789	8.43277	8.33859
1577	8.7037	5.9014	6.0029	6.07777	5.65126	5.9716	8.8414	8.84297	5.67201	8.97663	9.10763	5.72117	6.06225	8.76208	5.65948	8.65688	8.89765	8.9656	8.9378	8.96428	5.61369	9.20622	5.95569	5.54405	8.68917	5.67788	8.72907	8.90106	6.25589	8.99133	8.56092	8.88471	8.96904	6.04515	9.20722	5.49506	8.95006	6.30613	6.12079	9.09332	8.61978	8.79437	8.83189	5.61369	6.31665	9.07987	6.11956	8.91934	9.1773
1580	8.25909	7.45195	8.78459	8.84198	7.45496	7.49439	8.72573	7.80397	7.50834	8.17887	9.25381	8.81936	8.0856	7.34605	7.61969	7.32852	9.17133	8.81611	7.40489	7.66713	7.42298	7.45472	8.26679	8.56209	8.63956	7.60021	9.18915	8.61546	8.94006	8.87975	7.51597	8.68331	8.83467	7.47842	7.77335	7.48413	8.65747	9.41643	8.41019	7.7919	8.88201	7.61216	7.93217	8.35574	8.55485	8.16829	7.20389	7.85724	10.1203
1585	6.33482	7.71812	8.05316	7.37004	6.93996	7.93678	7.03506	5.95166	6.9442	7.59549	6.18542	6.38096	6.24256	6.0803	6.31468	6.44614	5.9675	6.96023	6.84803	6.10012	7.36472	6.05313	7.11668	6.7396	7.81432	6.06939	7.54659	6.55002	6.2865	6.4508	6.39783	7.63267	6.10883	6.53169	7.30712	6.50677	6.37151	6.36935	7.29816	7.46502	6.65835	7.41442	7.40994	7.54253	7.48406	7.68372	5.96384	6.54138	6.21533
1594	8.99305	8.40704	9.31568	9.51522	9.57457	8.67363	8.53429	9.22595	9.39075	8.78556	8.90106	9.63618	8.66655	8.71408	8.55984	8.46197	8.83669	9.68195	9.18832	9.45601	9.05519	10.153	9.26086	9.21472	8.87621	8.93725	8.30301	8.65936	8.58338	9.29019	8.71808	8.61893	9.51799	8.32465	9.19697	8.60256	8.83789	9.08713	9.28613	8.78326	8.45866	9.40251	9.26119	8.28609	9.16073	8.61048	8.50542	9.58913	9.702
1596	7.99905	8.42196	9.16789	8.4797	8.27504	9.03236	7.75376	8.69323	7.6033	8.02892	8.31432	8.36155	9.08565	8.19812	8.36359	7.92128	7.73973	7.97702	7.94507	8.97535	8.47324	8.5164	8.86475	7.99074	8.91105	7.99133	7.86345	8.25762	8.26416	8.00901	9.19837	8.04758	8.77371	8.67894	7.82463	8.31214	7.67137	8.59536	8.97993	7.84552	7.59748	8.94494	8.84173	8.85056	9.4723	8.32734	9.08091	8.16963	8.53937
1597	7.0064	7.79265	7.64846	7.5085	7.43578	6.6592	6.44581	6.69321	6.3837	7.1803	7.8498	7.49771	6.41057	6.72123	7.84552	6.6214	8.32016	7.71846	8.49003	7.86624	8.04928	6.8648	7.78645	8.03391	7.44831	7.30405	6.61762	6.47942	8.00256	6.71913	8.03061	6.73531	7.25192	6.37375	7.67025	7.52306	7.97875	6.44516	6.83145	7.86115	6.80563	6.65503	7.19266	6.13091	7.14743	6.75621	6.74273	6.93202	6.85206
1599	8.60394	10.458	9.06597	10.4495	8.79813	10.1664	8.87218	10.3164	8.80381	10.4628	8.39193	10.2796	8.7901	10.4281	9.07934	8.60394	9.77637	10.062	9.91744	8.2852	8.54297	8.52835	8.58049	8.40805	10.0631	9.83775	10.1062	10.222	8.7709	10.2902	10.2059	10.0884	9.62669	8.94166	8.35164	8.67363	9.79066	8.54493	8.60412	8.23592	10.1626	8.81014	10.1561	10.1513	8.96199	10.3857	8.76285	10.3123	10.0358
1600	10.5093	10.4868	10.6309	10.6563	10.397	10.2136	10.7037	10.5722	10.6977	10.5555	10.6398	10.75	10.4168	10.6541	10.5117	10.359	11.4822	11.5826	11.5311	11.9271	11.4317	10.9786	11.3484	11.5868	11.0006	11.4149	10.6935	10.586	10.7641	10.6674	10.4076	10.4806	11.3126	10.3398	11.0986	10.5911	11.3323	10.7259	10.4769	10.8424	10.5231	10.7561	10.7913	10.5546	10.844	10.6733	10.7582	11.2551	11.4653
1602	10.2654	10.22	9.98533	10.0009	9.51498	9.74592	10.0421	9.6248	9.56818	10.0763	9.30487	9.81852	9.79931	10.2642	10.0362	9.84706	10.4906	10.695	10.35	10.7101	10.7791	10.2719	10.5011	10.4515	10.4696	10.6452	10.6927	9.96967	9.97311	9.87505	9.99024	9.71403	9.77578	10.0566	9.57433	9.76274	9.84295	9.91774	9.9954	9.60263	9.92718	10.3326	9.95903	9.99051	10.3116	9.96787	10.1073	10.2262	9.94678
1606	7.03772	6.69576	6.90677	6.87091	6.66294	6.45186	7.43731	7.16316	6.98045	7.11002	6.58072	5.64514	6.37478	7.6363	7.21639	5.93658	8.39917	7.85036	7.23029	6.66139	7.10183	8.31544	7.35908	8.15697	5.71248	7.42705	6.48661	5.82359	6.98361	5.8251	5.87402	5.72117	6.73531	5.55302	6.7674	6.24924	6.88603	6.32032	5.86719	5.91425	6.20278	6.62307	6.46008	7.25192	6.58303	8.15585	6.83808	5.82245	7.55959
1610	8.88535	6.75111	6.05076	6.62176	6.19773	6.24793	6.29079	8.31981	6.32745	8.17201	6.56828	6.57196	8.26632	8.23075	6.25729	7.90454	7.91798	7.93375	8.09829	6.59534	7.88149	7.74577	6.80077	6.28879	8.27527	6.15707	7.93573	8.03941	6.31153	7.86397	7.81578	7.37379	5.99676	6.48971	8.10739	6.4072	8.45237	6.22137	6.26512	8.16414	7.87998	8.22605	6.41057	6.45154	6.14703	7.74607	6.99009	8.23151	6.14228
1620	6.86486	7.06342	6.76208	6.84617	7.33822	6.81619	7.4813	6.59098	6.15326	7.67466	7.79165	6.57263	6.67285	6.19481	6.8251	7.21066	7.19646	6.71227	6.72617	8.34016	7.28302	7.6968	7.33901	8.30915	6.01112	7.19432	8.31627	6.92751	8.68891	7.28068	7.25074	6.58228	7.58329	6.55276	9.3493	8.35912	8.57849	6.62734	7.13234	7.89166	6.98812	6.74666	6.48445	6.74447	6.90224	6.5347	6.84157	6.60528	8.20537
1621	7.48445	7.24779	6.92146	6.93897	7.10904	6.52511	7.15176	6.38925	6.96367	7.03865	7.46162	7.32852	7.43058	7.12433	7.49854	7.40834	7.92625	8.01211	8.01981	6.98908	8.14914	6.62748	7.06726	6.95581	7.15417	7.93261	6.74393	7.24882	7.1907	7.25678	7.23319	6.69211	6.70284	7.53681	6.84636	7.33508	6.54918	6.92099	6.78382	7.13656	6.7051	6.96464	6.68059	6.90504	7.62932	7.41589	7.53462	7.575	6.9168
1627	9.03316	9.58484	9.41197	9.69034	9.5889	9.16005	8.8579	9.42671	9.50499	9.67605	9.66072	9.3558	9.45211	9.43847	9.79002	9.75166	10.0339	10.4486	10.3017	9.58913	9.73002	9.49419	9.43653	9.7452	9.16548	9.90519	9.33348	9.4804	9.62508	9.43168	9.62183	9.27366	9.50619	9.35034	9.6511	9.50829	9.2912	8.77038	9.21792	9.33584	9.35926	9.23376	9.46566	9.36412	10.0047	9.39535	9.21594	9.38344	9.32533
1628	9.07075	8.4266	8.18863	8.52405	9.23083	8.33859	8.1835	8.68299	9.03964	9.09145	9.05437	8.47609	8.33859	8.26827	8.67796	8.82294	8.8965	9.04117	8.76889	8.57719	8.77668	9.0998	8.87315	9.30589	9.19015	8.7161	8.64678	8.28256	8.76735	8.82638	9.1986	8.82957	8.19246	8.43448	8.43838	8.63291	8.54582	8.11773	9.21083	8.13112	8.33493	9.00199	8.82887	8.84616	8.22481	8.95378	8.905	8.39957	8.27333
1629	11.0715	11.9558	12.2179	12.1214	11.6107	11.0482	11.3169	11.5657	11.3373	11.0991	10.6563	11.5229	11.2006	11.6311	11.6708	11.1543	10.9378	11.9303	11.5292	10.9797	11.8449	11.3018	11.6178	11.092	10.7577	11.6797	10.7416	11.4042	11.1452	11.6843	10.5473	11.9774	11.0429	11.9985	10.5669	11.4747	10.7264	12.0362	11.8775	11.0176	11.0823	11.5271	11.09	11.4141	11.3928	12.2566	11.7364	11.8767	11.4303
1631	8.24903	8.59501	8.93908	9.11292	8.77131	8.77265	8.58383	8.37291	8.565	8.2735	7.99413	8.71436	8.5188	8.54127	8.345	8.65151	8.36405	9.06968	8.66368	8.47728	8.77974	8.43093	8.52697	9.01904	8.77944	9.34178	8.66845	8.81372	8.88752	8.80072	8.78155	9.25296	8.19792	8.49746	8.32215	8.33214	8.05716	8.63503	8.64384	8.31315	8.89798	8.59977	8.4266	9.24495	8.61618	8.90452	8.68452	8.01195	8.36155
1634	11.547	11.2709	12.0932	11.7989	11.8525	11.7646	11.8699	12.3413	11.9222	11.3806	13.0372	12.5187	11.5202	12.1692	12.198	12.5894	13.9976	13.7099	13.8014	13.9118	13.6388	12.6957	13.3919	13.4363	12.53	12.8439	12.2731	12.9213	11.688	12.6532	11.6184	11.0802	12.6519	12.4616	13.1679	12.9811	12.6482	12.5578	11.6398	12.587	11.3948	11.4493	12.4305	11.4938	12.0247	12.5321	12.6894	12.4605	11.6708
1635	7.07274	6.86627	7.45121	7.47027	6.84226	6.79891	6.69369	6.88506	6.25337	6.70284	6.70797	6.73926	6.58429	6.82906	6.69245	7.04114	6.47509	7.05973	6.45146	6.61077	6.85113	6.55618	6.64035	6.75885	7.20607	6.92346	7.32331	7.12299	7.05109	7.01642	7.19285	7.21917	7.04353	6.94715	6.9168	6.60938	6.54712	6.92034	6.74779	6.62582	7.11064	6.47083	6.67899	7.16267	6.72144	6.84803	7.43269	7.15827	6.5793
1636	8.20125	8.75675	8.58338	8.76482	8.41746	8.16545	8.91552	8.34776	8.99486	8.783	8.11879	8.88045	8.11987	8.69437	8.59144	8.07406	8.44378	8.9683	8.57877	8.07943	8.26114	8.98923	8.7126	8.59473	8.04877	8.7426	8.55059	8.59144	8.1835	8.03009	7.82482	8.71535	9.04483	8.18728	9.29019	8.2218	8.82638	8.58318	8.72355	8.00671	7.47822	8.02207	8.1575	8.56764	8.5015	8.421	8.50913	8.68688	9.37606
1637	8.90043	9.04773	9.17133	9.20756	9.1056	9.16425	8.99624	8.47914	8.95029	9.31106	8.697	8.85056	9.00988	9.2237	9.15084	8.80114	8.85311	8.8588	8.98045	8.92549	9.246	8.91197	8.85037	8.73394	8.63973	8.60504	9.29933	8.63614	8.44594	9.22061	8.91975	8.81559	8.15359	9.04649	8.33475	9.03099	8.23994	9.42474	9.25084	8.86475	8.77917	8.97742	8.95163	9.26891	9.27534	9.26139	8.65614	9.32291	8.56818
1639	8.78203	7.39686	7.38246	8.32716	8.4035	8.28627	8.81667	8.56209	8.15642	8.36697	8.00142	9.17636	8.55117	8.3785	7.50701	8.42811	6.83808	6.83164	6.94112	7.9071	8.62455	7.13219	7.40156	8.03479	7.27299	7.9653	7.87293	7.50725	8.18468	7.38306	8.44452	8.8151	7.93413	8.19351	7.88564	7.16749	7.85958	8.22949	8.07872	7.93975	6.85039	7.92102	7.80608	8.38124	7.64328	7.442	8.52891	7.95773	8.4793
1643	6.65828	7.72269	7.26563	6.60616	6.88458	6.8034	6.35214	5.73705	6.47477	6.63799	7.10084	7.62067	5.77472	5.78706	5.87219	6.07745	6.30947	6.56277	6.17577	6.29571	6.34196	6.2161	6.3734	6.21475	6.42709	6.04515	6.83564	6.72279	6.68504	6.52232	6.57683	6.63885	6.36632	6.79197	7.38836	6.44262	5.82598	6.73249	6.46567	5.65055	7.0343	6.66012	6.99793	6.73779	5.7674	6.77863	6.73578	6.64457	6.38045
1645	7.31126	6.70428	6.18276	6.38071	7.74453	5.98902	6.264	6.93021	6.70065	6.33428	6.59696	6.19373	6.27677	5.87573	7.6313	5.90749	10.0142	7.02867	8.01912	10.0884	8.19736	9.91208	8.3338	6.90891	8.16414	8.25117	6.63116	6.39274	7.01559	6.48661	6.87116	6.03778	9.7408	6.42077	6.038	6.35258	7.45007	7.0079	6.19373	6.54712	6.69452	6.24407	6.01554	5.92393	7.15045	5.87512	6.60381	6.80563	5.99609
1646	7.65867	7.31858	7.34223	7.21711	7.55349	7.50012	7.4429	7.57361	7.34324	7.25589	7.30879	7.1862	7.77025	7.02987	8.45762	7.4517	7.6968	7.28247	7.4886	7.34465	7.54418	7.24039	7.35367	7.1175	7.41727	7.32255	7.53219	7.21129	7.58571	7.57515	7.65867	7.43752	7.77586	7.18247	7.52562	7.51621	7.65414	7.33052	7.2722	7.14849	7.06118	7.14046	7.10084	7.64096	7.35908	7.23732	7.51261	7.85644	7.3314
1654	9.10166	9.87987	9.1113	9.78103	10.3732	9.57159	9.80426	9.07699	9.68008	9.93986	9.13249	9.96787	9.46446	10.0492	9.95133	9.08112	10.1131	10.5902	10.1357	10.1004	9.93181	10.3483	9.89915	10.5577	9.3121	9.94105	10.1347	9.46302	9.11005	9.27534	9.51644	9.74974	9.40624	9.05861	10.3716	9.23836	9.89915	9.43562	9.36571	8.98773	8.75202	9.0409	9.43332	9.95347	9.47948	9.6206	9.67285	9.67753	9.76564
1657	10.0318	10.2047	9.80032	9.88722	10.4164	9.67721	9.80101	10.4705	10.4256	9.96449	9.47887	10.2474	10.3471	10.0375	9.45451	9.45601	9.79773	10.0205	10.0158	9.4197	9.82949	10.0294	9.12806	9.58031	10.0033	9.22003	9.68518	9.67663	10.2368	10.1914	10.2273	10.0339	9.63887	10.4652	10.6428	9.97379	9.96758	9.72629	9.80491	9.90355	10.0893	9.69344	10.2033	9.72688	9.55533	9.60464	9.75502	9.52769	10.144
1664	8.58742	8.86743	8.95251	9.28389	8.83222	9.07409	8.52181	8.7571	8.91023	9.1113	8.313	8.75222	8.96858	9.0074	8.91934	8.99642	7.23987	7.5006	7.66153	7.47854	8.00651	7.07512	8.07803	7.36325	8.07523	7.32063	8.77056	9.18128	8.93522	8.95303	8.94238	8.78771	8.30043	8.93668	7.95097	8.40674	8.22099	8.75885	9.13718	8.45777	8.80039	8.97922	8.59733	8.59733	8.68046	9.25192	8.73838	8.68362	8.0712
1673	7.29962	7.34306	7.26056	7.69376	7.01383	6.95943	6.83208	7.38238	7.02889	6.81022	7.18438	7.29717	7.07956	7.19753	7.19285	6.8186	7.23897	7.46348	7.28883	7.83908	7.21917	7.17774	6.9779	7.33914	7.32139	7.07983	6.98604	7.30184	7.25192	7.34425	7.29125	7.37882	7.17562	7.12913	7.27197	7.02818	7.351	7.28504	7.52414	7.35807	7.00518	7.42248	7.40299	7.04066	7.91348	6.96818	7.28796	7.7075	6.89049
1674	7.64878	7.38878	7.75987	7.96755	7.98342	7.37448	7.72735	7.17956	7.52263	7.32331	7.86023	7.4821	7.71418	7.87564	7.66368	7.34368	8.04304	7.6816	7.73001	7.7391	7.85354	7.73055	7.72164	8.01291	7.32144	8.44054	8.19979	6.96006	8.01211	7.41216	7.33822	7.51222	8.31403	7.51136	8.10796	8.11555	7.56065	7.27359	7.36094	7.44786	6.58682	7.80978	7.0851	7.17537	7.53835	7.36511	7.84831	7.40177	7.75964
1679	5.94599	6.25888	5.7236	6.04558	6.07956	6.1722	6.77492	6.62176	6.94251	6.18414	5.81118	6.00579	6.07162	5.76845	7.88258	6.07491	5.87463	6.25018	6.92968	7.4821	5.93483	6.45691	5.75383	6.67018	5.86216	5.87913	6.15577	6.66752	6.84766	6.43331	5.97422	6.61165	6.43966	6.50819	6.57743	5.97796	6.53246	5.70318	6.30188	6.57892	6.84238	6.39359	6.34504	6.31162	5.86547	6.15266	5.71084	7.08583	6.12683
1680	6.55489	7.30829	6.2252	7.25827	6.50654	7.36995	5.90045	6.38883	6.93109	7.12959	5.74133	7.82274	7.10713	6.63921	6.70873	7.22166	5.77472	5.87036	5.87658	6.14319	5.97796	6.40012	6.17656	5.96578	6.63777	5.65254	6.31647	6.73759	6.89482	6.83777	7.31517	6.72664	6.46712	6.53045	6.50803	6.61828	6.29198	6.79596	7.23348	6.46	6.6142	6.57526	6.44048	6.95253	7.0173	6.9866	6.88947	6.6524	6.33225
1681	7.91402	7.66955	7.95748	7.86911	7.66671	7.6363	8.15422	8.05456	8.25271	7.8644	8.1234	7.95255	7.73622	7.6653	7.78936	7.33773	7.28334	8.15937	7.58012	7.54835	7.43545	7.20709	7.53038	7.9315	8.32716	7.75862	7.35515	7.80151	7.53497	7.57739	8.3372	8.16657	7.64984	7.5876	8.25402	7.42481	7.86056	7.4002	7.77211	7.71944	7.69728	7.87088	7.97228	7.85623	8.30958	7.69176	7.8821	8.11201	8.23329
1682	8.68014	7.23822	8.1671	8.55558	7.93413	8.02207	7.46348	7.34539	8.47099	7.99791	7.73518	7.81511	8.32761	7.72944	7.97731	7.8328	8.12128	8.16089	7.6295	7.66955	7.51621	8.06233	7.80592	8.59223	7.2483	7.9049	7.26419	7.01907	7.1276	7.30536	8.13737	8.15937	7.87033	7.46696	7.3417	7.6063	7.9529	7.68723	7.8637	7.54292	7.45064	8.58154	8.41067	7.52612	7.73578	7.76497	7.63267	8.11904	8.51062
1683	8.7709	8.31338	8.29719	8.61546	9.59709	8.53853	8.07335	8.40291	8.64411	8.43813	8.78879	8.8016	8.61307	8.17126	9.03473	8.23994	10.2089	9.45317	9.72575	10.6696	9.4668	10.3258	10.0176	9.75039	9.32841	9.4489	8.75646	9.08183	9.22978	8.64527	8.7136	8.50913	10.6091	8.6726	9.22615	9.19406	9.13637	8.58338	8.68473	9.57041	8.72164	8.76758	8.94115	8.46472	10.1467	8.51269	8.61367	9.24053	8.95114
1685	5.642	6.88173	7.05861	6.45675	7.06939	5.68039	8.16414	6.69576	6.51304	5.60652	5.46171	5.70414	5.63598	6.99475	5.82598	5.55302	5.63885	7.53038	8.51079	5.65055	5.54641	8.98466	8.79864	5.58779	5.70113	8.43951	5.6919	5.67424	6.99374	5.63512	5.7236	5.63152	8.74949	5.59135	6.44089	8.10523	7.99489	6.17715	5.52878	5.59386	5.6919	7.14536	5.50779	5.52878	5.55302	5.63799	6.37056	5.60989	8.46978
1686	6.79987	7.08689	7.15752	7.11544	7.45996	7.62676	7.43875	7.00106	7.14602	7.13879	6.73357	7.33822	6.92034	7.36926	7.42248	7.2444	6.74447	6.85249	6.76609	6.69982	6.97052	7.30125	6.7835	7.30816	6.9082	6.92687	7.24976	7.01615	7.33588	7.30405	7.07983	7.91422	7.50913	7.58094	7.96358	7.75158	7.11488	7.50477	7.91493	7.17265	6.90522	7.23717	7.11709	7.79403	7.34632	7.08189	7.25154	7.11786	7.74153
1687	9.27967	8.78965	8.8231	8.33928	8.68362	8.72453	9.26472	10.0009	7.87719	8.83092	7.62194	9.11063	8.22865	7.81774	9.05554	6.80684	8.55597	8.58075	8.44637	8.14534	8.82795	8.50259	8.84271	7.83752	7.9462	8.99964	8.81372	9.07831	9.43222	8.88752	9.31496	8.89064	8.00354	9.09261	9.5432	7.10904	9.86914	8.42146	9.40992	9.10617	9.32603	8.54728	9.1265	8.76056	9.31496	8.87882	8.8863	8.9342	10.1769
1691	7.07787	6.76602	6.94802	7.09223	7.27728	6.79602	7.16938	7.06454	7.24779	6.65673	7.31171	7.18507	7.26693	7.04293	7.63199	6.79769	8.14228	8.03593	8.23755	8.14418	7.76257	7.69759	7.48653	7.64411	7.38857	7.88095	6.87445	6.91259	7.32402	7.18089	7.08157	6.86572	7.61234	6.99076	7.488	7.02643	7.30473	6.44753	7.03767	7.34855	6.43537	7.10531	6.9737	7.24067	7.38989	6.84549	7.10997	7.34064	7.46998
1696	8.49034	5.66527	5.89901	5.71316	5.81448	8.79034	8.7834	8.93121	9.08366	8.99964	5.69755	5.61194	8.8669	8.7901	5.87998	8.3818	5.66667	8.8863	5.74972	5.61602	5.57421	9.17548	5.72266	5.75502	8.81116	9.09593	9.35867	9.19883	5.71411	9.01045	5.64085	9.31838	9.02091	9.0056	9.25832	5.89494	5.72495	9.14046	8.97898	5.59873	8.69338	5.85317	8.85666	9.26262	9.10509	8.93959	9.19936	9.07503	9.46847
1713	10.2551	10.2116	9.76431	10.1976	10.3693	10.2785	9.72209	10.5045	10.3208	10.4652	10.449	10.3607	10.4395	9.98917	10.7235	11.1935	10.4602	10.2719	10.0009	10.3791	10.5028	10.3581	10.2063	10.3032	10.256	10.1644	10.0643	10.1081	10.0843	10.254	10.9932	9.78171	10.4762	10.4119	9.77544	10.4584	10.2994	9.73446	10.6134	10.0954	10.5704	10.1947	10.4511	10.2536	10.3937	10.4969	10.4919	10.5462	9.98474
1716	8.18877	8.52484	8.7396	9.30617	10.0054	9.22808	8.6839	9.72293	9.83775	8.16381	8.86807	8.47081	9.88929	7.28485	8.59778	8.6487	8.94052	8.36322	9.00922	8.95065	7.99382	8.91221	8.04823	8.36814	7.73044	8.60689	8.27333	8.22455	8.09777	7.7535	9.36226	8.95219	8.91221	9.01904	9.7562	8.09991	7.82762	7.73484	8.24689	8.11735	8.50412	8.87904	9.2049	8.85666	8.92342	9.08565	7.78583	8.49034	9.04649
1717	7.77276	8.64835	8.69642	9.59812	9.80032	7.27787	8.25522	7.67899	8.22949	7.54819	8.08864	8.55038	8.06476	8.96314	7.77736	7.67955	6.99609	7.56031	8.04996	7.07051	7.76989	8.67484	7.35393	8.30563	7.15065	8.21102	9.06333	8.55002	9.91581	10.6108	8.34331	11.1261	8.14582	8.93467	9.49335	10.7913	7.03473	8.89765	9.14115	8.82957	10.3787	8.70491	8.11948	8.35723	8.73352	7.99444	8.40704	7.86813	9.15725
1721	13.6533	12.7521	12.4992	12.6327	13.517	13.6842	13.5504	12.9444	13.5153	13.3724	13.7074	12.758	13.1322	12.5518	12.6382	12.7973	13.8041	13.7149	13.6488	14.0674	12.9035	13.2661	13.0708	13.7243	13.5934	12.8037	13.002	12.61	13.542	12.7473	13.3071	12.6062	13.4443	12.601	13.3185	12.3121	12.6062	13.4042	13.6388	13.5374	13.6054	12.6933	12.5473	12.9723	12.6245	13.3628	12.7168	13.6054	12.6221
1725	10.2307	7.49308	6.6142	6.35345	7.23243	7.94411	7.07178	8.91452	7.95166	6.48661	8.55941	6.80825	8.1299	6.21475	8.9664	5.73437	7.38293	7.56304	7.18134	7.99844	8.18627	6.96149	9.23215	6.19022	9.68637	7.58957	8.39934	8.59272	9.3532	6.53107	6.28128	6.49992	6.41534	6.20907	9.37876	9.34524	7.95137	7.35973	7.85354	8.1602	8.91296	7.29193	7.48354	9.26418	7.6291	8.42869	8.55853	7.21687	5.87913
1729	9.50829	9.23761	9.88996	9.73412	10.0449	9.84491	9.95018	9.85716	10.214	10.2224	9.72812	10.0799	9.91147	10.0092	10.0429	9.78826	9.2975	9.64658	9.75383	9.87543	9.74974	9.94235	10.0856	10.2616	9.54784	9.95214	10.3098	9.57374	9.06911	9.64527	9.31342	10.0006	9.30008	9.46163	10.5156	10.0129	9.95171	9.892	9.69442	9.56504	9.08577	9.75903	9.09145	9.78646	9.66072	9.85474	10.1407	9.84564	10.233
1736	11.7776	12.5703	11.5783	12.2731	12.236	12.0325	11.6427	11.8956	11.5957	11.8305	11.9495	11.6566	11.5594	12.4509	12.1783	12.4206	12.318	13.0195	12.9111	13.1438	12.1288	12.039	12.4142	12.5074	12.6856	12.0078	12.1438	12.0961	12.268	11.9461	12.0033	11.9453	12.2955	11.2439	12.787	11.6065	12.7797	12.4184	12.2479	12.4335	12.1067	11.5457	12.7521	11.6156	12.5062	12.0816	12.5198	12.3995	12.7733
1745	9.21867	8.91668	9.70421	9.22197	9.3558	9.26702	9.10922	9.30487	9.37656	9.47671	9.21594	9.8134	9.50879	8.69454	10.1784	9.33832	9.25455	8.46611	8.99384	8.91197	9.25255	8.79348	9.57676	9.39771	9.26779	8.99022	9.6831	9.99608	10.1239	9.18436	9.92154	9.7879	10.0664	9.56264	10.1239	9.75859	10.2285	9.77544	9.04342	9.2713	9.63618	9.19061	9.19169	9.18793	9.87576	8.86475	9.84999	9.2142	10.0593
1747	10.844	10.7688	10.8066	10.7119	10.4472	10.8121	10.6045	10.6214	10.3925	10.9115	10.3361	10.7876	10.7786	10.483	10.9512	10.686	11.0958	11.2183	11.3659	10.9031	11.0785	10.1852	11.0515	10.9007	10.7426	11.0193	10.4055	10.9634	10.6293	10.8311	10.832	10.8635	10.1976	10.8046	10.1553	10.3947	10.1957	10.2403	11.0835	10.5957	10.7481	10.8598	10.8859	10.4631	11.142	10.6883	10.8046	10.7754	10.4814
1751	6.31755	6.58198	5.80901	6.77074	5.91685	6.62002	6.21331	6.70715	6.29517	6.88331	6.56526	6.85607	6.82604	6.67095	6.61922	6.67899	6.6066	6.12038	6.55489	6.6166	6.79197	6.6718	6.26716	6.09302	6.74613	6.0842	6.72123	6.20675	6.75608	6.42676	6.50056	5.86327	6.46583	6.03658	5.9014	6.57278	6.31567	6.54949	6.73384	6.78175	6.28072	6.63921	5.72994	6.71486	6.65425	6.71832	6.43949	6.63418	6.18934
1755	9.49631	9.31106	10.2493	10.1791	10.1732	10.3654	9.58601	9.71308	9.75937	9.40907	9.02326	9.89166	9.91072	10.062	10.1859	10.1351	9.19837	9.67809	9.6084	9.5432	9.64715	8.9678	9.38852	9.13804	9.51962	8.93046	10.094	10.0362	9.39835	10.2925	9.53286	10.3127	8.94138	10.3341	9.64025	9.98743	9.02326	9.85946	10.1849	9.06846	9.34445	10.0854	9.21112	9.91072	9.31527	10.0393	10.0342	9.67403	9.17454
1758	11.7468	6.56639	6.0194	6.25168	11.7746	6.36857	11.3405	11.7887	5.90117	6.0472	11.3967	11.7698	11.887	11.802	11.7713	5.92616	5.93121	11.092	6.54659	11.0947	6.0019	5.94599	6.48883	11.0401	5.82359	10.9952	11.3138	11.6835	6.20907	11.8767	11.7475	6.5694	11.1965	11.9917	11.142	6.43504	11.6029	11.7872	6.28988	6.61507	5.72752	5.9565	11.9022	5.74799	5.90272	6.22137	5.955	6.41149	11.5922
1760	7.51222	8.26179	8.49162	8.37172	7.66181	7.88545	7.62538	7.40926	7.22132	7.48975	6.6524	7.71924	7.64511	8.11781	7.88829	7.81717	6.97023	7.96083	7.64357	7.60923	7.41752	7.53574	7.36645	7.33703	7.5729	7.9165	7.64067	8.30335	7.33012	7.91141	7.45817	7.70524	7.13432	8.19919	7.18914	7.87033	7.20418	8.05235	7.67498	7.41576	7.91016	7.92414	7.81159	7.99765	8.0186	8.04404	7.99791	7.81616	7.79856
1764	9.56421	7.70544	9.1544	8.86118	11.0026	8.50071	7.31104	8.80931	9.18885	7.27174	10.426	8.33583	9.73543	6.37056	6.12683	7.66839	7.31037	7.92308	9.1544	8.24374	7.01156	6.88264	6.76884	7.79364	9.31811	6.80812	7.94382	8.43182	8.89738	9.75859	9.41051	8.42685	6.78493	8.44962	10.949	8.54859	7.08051	7.18463	8.12918	9.23784	8.70862	10.2461	10.459	6.88953	7.73796	7.3709	6.93226	7.50944	8.91773
1765	9.63618	9.73731	9.39336	9.2351	10.0661	8.7316	9.72414	10.1104	10.1656	10.0859	10.4515	9.80032	9.39216	9.97923	8.86835	9.17133	7.7974	8.46371	7.97875	8.53764	8.68732	10.4889	8.68732	9.9193	9.01499	9.81665	10.5819	9.36169	10.3082	9.97068	9.08344	9.43364	10.6665	8.8016	11.2393	9.90452	10.4889	9.59957	9.85061	10.0401	9.89494	9.23293	9.51498	9.7954	9.2452	9.21338	9.42701	8.58224	10.7773
1767	8.87784	6.40905	8.7834	8.99155	8.88298	6.40763	6.95908	9.14299	8.90001	6.51812	6.73068	8.78984	6.503	7.70301	7.24322	8.78604	9.42932	9.92348	7.46765	7.65382	7.31786	9.32624	6.84288	6.62734	7.13788	7.10334	6.71077	6.90624	6.97501	8.98233	6.48006	6.73531	8.94879	6.53678	7.02654	6.70681	6.98739	9.15156	9.26588	6.68782	6.50787	9.1582	8.74062	6.50819	6.94292	6.48469	6.99194	9.26289	9.26086
1779	7.20365	6.9866	6.76346	7.14914	7.56451	7.43883	7.04391	7.26321	7.14819	7.15045	7.67624	7.79232	7.76517	6.78958	7.56978	7.00318	8.2747	6.91022	7.26112	7.0325	7.66565	6.85299	7.18247	7.58957	7.41094	7.24962	6.69783	6.97858	7.66955	7.58124	7.44331	7.02143	7.92834	6.8273	6.54483	7.4452	7.17937	6.9054	7.58027	7.37796	6.9191	7.57068	7.50811	7.6822	8.05157	7.61835	7.27953	7.11853	7.06806
1782	5.61849	8.26526	5.62067	8.36645	6.4951	5.76871	8.15642	8.2312	5.68442	8.36134	5.60535	5.68636	5.89614	8.28176	5.77837	5.90546	5.84524	7.84667	5.96487	8.30403	5.60872	7.65736	5.87779	5.67927	5.67424	5.70154	5.9934	8.32816	5.67424	8.37039	5.59873	6.03386	6.06694	8.50874	8.19124	8.18586	6.23944	7.96653	8.69411	8.02544	5.78019	8.38441	8.13191	8.03843	8.13537	8.31497	8.39147	8.70053	8.47002
1791	10.2179	8.98691	10.2132	10.1495	10.1488	10.062	9.14841	10.2785	8.98826	8.60993	10.0408	9.11594	9.64658	9.08836	8.8571	10.0026	8.66753	8.57984	9.04676	8.87568	9.06624	8.35286	9.11567	9.11933	9.91004	9.28824	9.46566	8.86248	9.78578	9.88553	10.143	9.5507	8.48144	10.283	8.83789	9.87446	8.52078	9.28278	8.78713	9.31634	10.1153	10.1648	9.97284	9.35146	9.42849	9.09075	8.85843	8.76789	9.03532
1796	8.04057	7.78528	7.38263	7.79805	7.69421	7.83051	7.89293	7.96272	7.38921	7.25911	7.80726	7.88633	8.56873	7.34324	8.71725	8.61389	7.33455	7.45882	7.78045	7.24779	7.25879	6.78233	7.04629	6.93617	9.27791	7.50166	7.80978	6.98604	8.60374	8.48114	8.34353	8.13417	7.15176	7.7909	7.7434	7.76766	7.62611	7.2359	8.2142	7.72343	8.57771	10.4414	10.3678	7.64118	9.17323	8.13854	7.78201	7.6146	7.19646
1803	6.43826	5.74147	5.77159	5.96715	6.07396	6.3055	6.14612	6.29589	6.42394	5.7448	6.18276	6.57623	6.91413	6.647	6.35048	6.30667	6.92505	6.47051	6.98062	6.93319	7.48772	6.31396	6.53323	7.28952	7.37951	6.21051	6.67355	6.1725	6.49684	6.41652	6.52813	6.06598	6.6142	6.03626	5.77276	6.36068	7.44659	6.37839	6.44311	6.64899	5.68039	6.32745	6.8256	6.91615	5.76109	6.45984	6.56012	5.96784	5.70852
1805	8.99745	9.03345	9.73763	9.76189	9.90482	9.54431	8.99384	9.37567	9.74117	9.17404	8.87544	9.54838	9.28642	9.36823	9.63728	9.79482	10.1477	9.84931	10.1987	10.0825	9.87741	9.08327	9.68151	9.77407	8.94292	9.47494	9.31302	9.3894	9.38768	9.3625	9.28194	9.53245	8.96621	9.46822	8.89393	9.3121	9.46349	9.63887	9.62874	9.09656	8.95325	9.46979	8.96448	9.49577	9.67201	9.48655	9.47174	9.25084	9.43911
1809	6.89889	6.72913	7.32215	6.59726	7.68775	6.60931	6.91022	7.0205	7.12591	7.36541	7.29816	7.67673	7.58838	6.83295	8.80844	7.29612	7.82147	6.94472	7.87801	7.54253	7.93932	7.08331	7.96375	7.64389	7.02215	6.91301	7.04093	7.8637	8.12307	7.06342	7.41718	7.06342	7.18595	6.84406	7.33411	8.05917	8.46573	6.94431	6.59755	6.73759	7.90796	6.51913	6.68324	6.76825	7.21119	6.56971	6.90355	6.75482	7.50426
1812	7.5194	7.20399	7.00089	7.29571	0	7.13879	7.67624	7.44892	7.32808	7.48386	7.44815	7.42331	7.2948	7.96955	7.68372	7.21984	7.92766	7.87539	7.85761	8.31171	7.72664	7.91069	7.72127	7.61084	8.04337	7.85887	7.31495	7.01841	7.00006	7.38887	7.41848	7.05813	7.5775	6.80282	7.78295	7.52659	7.92663	7.7401	6.94923	7.29266	6.771	7.40809	6.9588	7.12335	6.89416	7.2367	7.47272	7.16565	8.19337
1814	9.94678	9.56676	9.78578	8.77871	8.67618	8.65901	9.66072	8.3475	8.32661	9.76693	9.10481	9.18595	9.14782	9.77578	8.82548	9.01441	9.02938	10.091	9.83074	9.94642	9.21145	9.75502	9.72266	8.09263	7.39389	9.57704	9.31273	9.51856	8.73095	8.84241	8.96858	7.59327	8.98691	9.1919	10.1403	9.53422	8.4912	9.12672	7.59549	8.89958	8.87835	8.88338	7.66474	7.4399	9.45832	8.88005	8.73677	10.12	9.50062
1823	7.28247	6.67899	6.92205	7.17315	7.16779	7.04109	7.7984	7.51788	6.68032	7.12335	7.77325	7.33703	7.94764	7.12012	7.16978	6.44802	8.12033	8.17052	8.14766	8.67095	7.6883	8.37039	7.76559	7.39108	7.29016	7.78061	6.97762	6.78233	7.89362	6.78084	6.83633	6.9659	6.99994	6.39164	8.08426	7.05952	8.12642	7.10697	7.48413	7.56016	6.28568	7.33397	7.14799	7.00145	6.37056	6.56895	7.02845	6.99391	8.07568
1824	8.31106	9.11753	9.48971	9.68424	9.47687	8.88535	9.00347	9.1603	9.37139	8.93439	8.603	8.78014	8.58899	9.44048	9.03897	8.79647	8.77056	9.48939	9.429	8.71622	8.82234	9.11308	9.1919	9.1408	8.93554	8.85666	8.42221	8.72907	9.13693	9.04368	8.65719	8.9125	8.5085	8.69592	8.91839	9.20722	8.82117	9.22537	8.8593	8.36101	8.3538	9.52445	8.74162	8.96506	8.56562	8.95399	9.33584	8.70212	9.29719
1827	5.69425	9.18561	5.66836	9.24725	5.71248	5.71778	5.63152	5.68386	5.59386	5.56468	5.6616	5.63512	5.65623	9.38412	5.72198	9.53181	5.65566	8.80248	5.65722	5.72752	5.59386	5.6616	5.53932	5.65948	9.23861	5.68345	5.66047	5.68442	8.67927	5.71995	5.8141	5.75237	9.05786	5.60256	9.5108	5.5257	5.62864	5.66667	8.17426	5.67648	5.56285	5.66315	9.09229	5.59844	8.41683	5.65183	9.48419	5.62676	5.6344
1834	11.732	12.1205	11.796	12.244	12.692	11.8541	12.0972	12.0399	12.6894	12.3222	12.4072	12.4867	12.2479	12.0487	11.7706	11.9396	12.9839	13.448	12.9723	12.2508	13.1784	12.7244	12.5153	13.6001	12.6492	13.0167	12.3539	11.9908	12.5792	12.4132	12.2699	12.8304	12.2084	11.8667	12.9457	12.3367	12.8087	12.352	12.3732	12.7103	12.6641	12.2862	12.4857	11.947	12.4816	11.7408	12.0097	12.1058	13.0982
1839	6.71166	5.68386	6.52216	5.67927	5.75502	6.15507	6.03658	5.8179	5.82119	6.57121	6.75072	6.73223	5.76149	6.89127	6.06982	6.33835	6.14259	6.14663	5.95235	5.78162	6.25187	5.71683	6.35668	7.14627	6.41442	5.81625	6.10821	6.19481	6.50787	5.92851	6.29498	6.09605	5.73397	5.78499	5.92933	6.53755	6.19061	6.31028	6.59977	6.1299	6.51461	6.12079	5.91093	5.63612	5.62979	5.82724	6.7331	5.7448	5.89434
1842	10.6878	10.7377	11.0127	10.9557	11.5384	10.3669	10.5614	9.86067	10.2556	10.2945	10.0863	10.3227	10.061	9.59151	10.547	9.8065	11.2697	9.36412	9.59468	10.8793	9.47775	10.3987	10.4715	9.73446	9.12284	10.4523	9.22929	9.95048	10.635	9.88903	9.62901	9.69135	10.5953	10.0691	10.103	9.95048	9.87242	10.2372	10.555	10.35	9.94678	10.2875	10.3775	9.7697	10.7055	10.1787	10.3393	11.3751	10.2501
1847	7.78739	9.39881	8.60559	8.546	9.5392	9.31861	8.17126	9.43496	10.1893	8.49943	9.85234	9.48184	7.92355	8.63905	9.65733	7.81127	7.8932	8.61942	7.98984	8.21348	7.5512	7.67603	7.40177	8.82376	8.74162	7.33901	8.14594	9.23027	7.88149	9.89358	9.92952	10.5682	8.82005	7.9971	9.49577	9.6236	6.78259	9.44802	9.11063	8.44395	10.2781	10.2023	10.0187	9.03124	8.06747	9.42794	9.43562	8.88752	7.64913
1849	8.10027	6.33225	8.25271	8.31358	8.38974	6.40569	6.15196	8.17371	8.32329	6.67396	8.13249	8.18495	6.46365	6.36935	6.47758	8.01023	8.22161	6.16655	6.74773	8.61307	8.21446	8.51968	6.59785	6.21811	8.11075	8.23001	7.88034	8.20476	8.19546	6.04038	8.21699	6.11101	7.93521	8.26869	6.63842	6.59969	6.11101	7.98497	8.37693	8.27778	8.09333	6.45064	6.36173	7.95469	8.30335	6.43008	8.38868	6.42568	6.08336
1854	10.8297	11.1479	11.2739	11.1156	11.1722	10.9253	11.2108	11.2468	11.4454	11.0285	11.5826	11.008	11.4708	10.8672	10.8276	10.0425	10.3378	10.1373	10.7298	10.0012	9.52418	10.6253	10.9756	10.6505	10.4391	10.5093	10.7019	11.0873	12.1031	10.6527	11.5155	10.3515	12.2818	10.6428	12.0895	10.6341	11.8321	10.9186	10.8732	11.7416	11.3031	10.8419	10.9536	10.5218	12.1085	10.4806	10.4822	11.2995	11.8028
1856	6.04407	9.17133	6.04666	8.68046	7.95658	7.17151	8.49473	9.06397	7.51089	8.70995	7.9043	9.18561	7.86832	8.53009	8.62298	8.2218	8.6079	8.17799	8.89393	8.80608	8.55558	8.79332	8.24291	7.65849	9.38412	8.87746	8.92866	8.65371	9.3666	8.99337	8.45237	9.20359	9.13999	9.35539	9.47775	8.34818	9.2653	9.10691	8.3421	8.97993	9.36444	8.57771	8.15642	8.31138	9.49049	8.60709	8.80766	8.61873	8.84696
1857	11.7258	11.7832	11.1452	9.90052	11.4815	11.8407	10.8593	11.8121	10.9659	11.1543	11.2268	11.0471	11.9363	11.9688	11.134	11.1087	10.502	9.46186	11.3778	11.4028	10.6843	10.7514	10.9917	10.7169	10.7596	10.4849	11.3751	11.6872	10.9835	11.9105	11.761	11.8198	9.429	11.1737	10.5872	10.844	11.4421	11.5035	12.0168	11.12	11.833	11.118	11.2405	10.6576	9.76372	10.9776	9.70714	11.6857	11.5242
1859	7.62842	7.55895	7.70992	7.65155	7.41856	7.58388	7.54964	7.4763	7.62491	7.65782	7.65166	7.66382	7.79904	7.81831	7.96998	7.74607	8.61751	9.01392	8.91007	8.47306	8.21624	8.14554	8.14441	8.52343	8.18686	8.11488	7.30586	7.33848	7.69793	7.89139	7.73578	7.74673	7.09265	7.56733	7.6295	7.71924	7.62694	7.16082	7.72434	7.3303	7.28865	7.83164	7.89826	7.39232	7.92875	7.80192	7.76471	7.52964	7.62874
1865	9.08994	8.65151	8.58548	8.06971	9.83037	8.1141	8.76992	8.63192	8.98295	8.4279	8.29107	8.73142	8.95325	8.28851	9.62694	7.64984	9.44967	8.30482	9.04404	9.33292	9.10166	9.11641	8.80015	9.00988	8.77581	9.28033	8.65433	8.59802	8.98904	8.48903	9.01184	8.51132	9.50471	8.51199	8.78048	8.71808	9.11155	8.5243	8.40828	8.33583	8.73029	8.59519	7.94077	8.10796	7.9196	8.02146	8.47668	9.10829	8.38124
1877	10.408	10.4183	9.86501	9.89874	10.4179	10.2393	10.316	10.1859	9.84533	9.5757	10.3563	10.5398	10.7623	10.0976	10.5661	10.9448	9.69467	9.85199	9.97863	9.88585	10.1211	9.35454	9.64715	9.65988	10.0791	9.74868	10.1784	9.60079	10.6652	10.6902	10.693	10.1961	9.83074	10.3402	9.86179	10.0036	9.94711	9.62933	10.3853	9.98107	9.63857	9.79512	10.1926	10.3204	10.4426	10.7982	10.5755	10.0807	9.80292
1884	6.18335	7.41497	6.75489	7.14395	6.54537	7.12995	6.45512	6.77524	6.75687	6.36814	6.13996	7.25837	6.52976	6.42244	6.54391	7.24736	6.33508	6.33145	6.29798	6.16923	6.30974	5.79763	6.00501	6.31835	6.4024	6.33101	6.64293	6.4693	6.46308	6.36909	7.21442	6.90915	6.69114	7.21336	6.10573	6.34671	6.68976	6.52682	6.4647	6.31647	6.3619	6.82762	6.52279	6.46906	6.36572	6.36857	6.65651	7.1124	6.16535
1885	6.00501	5.80429	5.95166	5.76293	7.15907	6.49185	6.31567	6.04407	6.90355	5.98857	7.63763	6.45634	6.91259	5.94251	5.84648	7.06193	5.8246	5.81702	6.23926	5.7468	5.69314	5.71248	5.61471	5.81079	5.96304	5.83964	5.9716	5.90915	6.27548	5.88917	6.45984	6.43957	5.72671	5.7468	6.22271	5.65977	5.90069	5.73585	6.06086	6.1803	6.46081	6.38678	6.64593	5.80659	5.7404	5.82119	5.79339	5.91212	6.6052
1887	8.76208	9.42236	8.12445	8.04734	8.89019	8.98923	7.85311	8.77715	8.85689	9.19537	7.72822	8.08043	8.85056	9.2452	9.13113	8.88927	7.52038	7.9957	9.11245	8.75621	8.67006	8.7507	9.14819	7.67673	7.47143	8.61265	7.71418	8.00632	7.69649	8.04255	8.6382	7.85909	7.12269	9.159	8.98967	9.02691	8.87621	7.80413	9.01659	8.51968	7.76569	9.29826	8.73543	8.28588	7.92308	9.17488	8.72804	8.86288	8.09208
1889	9.69188	8.20986	9.60696	9.71989	9.74492	9.4831	9.44153	10.355	9.95279	8.55831	10.207	9.39508	9.37805	9.53159	9.55309	10.3374	9.64126	10.5437	10.3955	10.5682	10.3275	8.28561	10.387	10.5944	8.72282	9.48355	9.54584	10.4507	8.1602	10.2635	8.40918	8.37545	9.04404	10.5898	10.1056	10.4102	9.16163	10.5085	9.61928	9.63943	7.92892	9.22003	9.93026	8.53664	8.09043	9.80459	9.87042	10.1096	8.19195
1890	8.86061	6.44614	6.75045	7.72762	6.29644	6.4468	6.62618	8.82795	6.73605	6.56239	6.90957	6.82604	8.47149	8.64945	7.82658	9.33016	6.30288	6.66075	7.61675	6.32104	7.90015	7.89001	7.87813	6.73572	6.31028	7.96755	8.581	8.37616	7.92892	8.33994	6.56088	6.57353	8.46595	8.55383	6.31791	7.91244	8.19566	6.37194	8.31277	6.0973	6.46906	6.40636	6.52991	6.37521	8.63479	8.4793	7.89383	6.46857	6.49304
1891	8.85612	9.07646	7.64707	9.099	8.56982	8.92306	7.66653	8.62006	8.47369	8.24268	8.06601	8.55411	8.72191	7.44434	7.02347	8.19979	7.07178	7.74187	7.53366	7.40926	7.70181	8.01499	7.49704	8.23364	8.95114	8.77106	7.91523	7.79856	8.80931	7.73118	9.2237	9.08327	8.58204	8.87682	8.27965	7.19646	8.06644	8.1575	8.77842	8.15437	9.40962	8.59473	8.25051	8.70113	8.45663	7.51183	7.76257	7.7432	8.16351
1896	9.77708	9.87306	10.4094	10.3028	10.6665	10.3708	10.4953	10.5609	9.77508	10.8209	10.3168	9.81597	10.6627	10.475	10.7045	10.128	9.99575	9.4668	9.79421	9.42267	9.37692	9.75267	9.44208	9.87914	9.91038	9.67565	10.0994	9.81367	9.65088	10.1394	10.3798	10.5722	9.75976	10.0356	9.5392	10.1648	9.45519	10.3669	10.0166	10.1597	10.4446	10.1557	9.93626	10.2093	10.1286	10.372	10.4995	10.478	10.3886
1899	11.9848	11.5833	11.2775	11.7654	12.1654	11.88	10.8095	11.9713	12.3985	11.2146	12.1539	11.2862	12.1971	12.1765	11.3194	11.6566	12.5531	12.4219	11.9271	12.0742	11.9934	11.7281	11.5135	12.1188	12.0637	11.9696	11.2531	11.5573	11.0423	11.3277	11.2975	11.383	11.3013	11.5896	11.2113	11.1358	11.0042	11.0213	10.8076	11.2225	11.8282	11.5222	11.912	10.9825	11.5069	11.6184	11.3031	11.2506	11.0155
1900	9.55792	9.84762	9.8781	9.90452	10.1175	9.89462	9.94748	9.88239	9.7713	9.31168	9.95171	9.95347	9.83005	9.40853	9.93626	9.85917	8.13811	8.18082	8.29184	8.17695	8.71408	8.49868	8.42348	8.72164	8.61942	8.8909	10.2372	9.4264	10.3415	10.0936	9.65804	10.0541	9.86914	9.64463	10.2478	9.29314	9.78387	10.0573	9.45799	9.41502	10.0512	9.37341	9.31527	10.2378	9.39308	9.53095	9.98813	9.3937	9.84894
1906	8.58784	8.16742	6.51625	8.05941	7.01984	6.29079	6.40838	6.21331	8.23779	6.3545	6.89302	7.63788	6.57631	7.97134	7.04737	8.44198	8.19897	8.09299	7.80923	8.22751	7.98342	7.33047	7.74932	6.58407	8.11508	7.54326	8.27412	7.96192	8.03078	8.52995	8.11284	6.93541	7.40476	7.70133	8.48875	7.58571	8.04928	6.34838	7.44717	6.28045	6.70442	6.20123	8.26546	6.82327	6.45634	8.15306	6.24058	6.60909	6.5171
1907	9.72575	9.39336	9.87741	9.89612	10.0247	10.1883	9.4808	10.3393	9.93084	9.71532	10.4084	9.60812	10.1317	9.48234	10.0142	9.69627	9.86778	10.3567	10.0139	9.84827	10.1403	10.5926	10.3314	10.6576	10.2033	10.5319	9.79773	9.72323	10.0976	10.12	10.0287	9.335	10.8921	9.99699	10.8777	10.1814	10.9593	10.1593	10.0661	10.5269	9.61624	10.1153	10.1134	10.0651	9.80909	10.245	9.94607	10.1716	11.0785
1909	10.6099	10.7395	10.9042	9.58747	10.8751	10.7136	10.4773	10.4683	10.6797	10.2093	10.4277	11.028	10.0342	10.0463	10.4361	10.3261	8.59554	9.48279	9.567	8.73095	9.83638	10.1672	8.89958	9.48581	10.0096	9.87774	9.66859	10.7279	10.8125	10.8475	10.9017	11.0423	9.9625	10.7196	10.8889	10.0679	9.88654	9.57254	10.2408	10.5011	10.3658	9.78856	10.625	10.6838	10.4475	10.8	10.8513	9.7308	10.0291
1914	6.34557	5.9749	5.91461	6.4357	7.05421	6.20423	6.70092	6.32121	6.14077	5.99093	5.9133	6.2484	6.97535	5.86609	7.13463	5.78564	6.4689	5.99877	6.25599	6.99693	6.16027	5.82182	6.41986	6.13549	6.24039	6.16824	6.24661	6.08357	6.8402	6.15226	6.20074	6.58563	6.24943	6.12673	6.26363	6.1362	6.70209	6.6502	6.1727	6.34943	6.63116	6.17744	6.23158	6.41283	5.97069	6.04288	6.45268	6.56043	6.3861
1917	8.54892	7.27801	8.36595	7.04629	7.15065	8.13336	8.01819	9.02219	8.26095	8.20057	8.2925	7.36541	8.78459	7.88696	7.94484	8.21208	8.45392	8.49554	8.55745	7.68681	8.27566	8.83092	7.2653	8.44856	8.42146	8.04404	8.22646	8.72227	7.52527	8.59519	8.56188	8.29157	8.23883	7.03843	8.6227	6.93897	7.91084	7.88633	7.08731	8.11688	8.9162	8.35164	8.55177	6.96636	7.79805	8.60436	7.1125	7.87033	8.00551
1921	7.99922	7.70849	8.43859	8.07972	7.97009	8.08376	7.71561	7.60366	7.72434	7.99844	8.50748	8.31277	8.18168	8.27875	7.93783	7.75439	7.61227	8.11555	7.89653	8.0233	7.7948	7.38772	7.48939	7.35677	7.88844	7.2483	8.18877	8.40737	9.03897	8.70789	7.98395	8.24225	8.29127	7.5558	8.42348	7.90796	8.19836	7.45577	8.53038	8.32454	7.91727	7.97558	7.6138	7.54418	8.905	7.91594	7.39631	8.4764	8.29127
1923	10.3906	9.85589	8.83964	9.06652	10.291	8.56944	8.77008	9.08713	9.2668	9.51731	10.508	9.20038	9.07019	8.79888	9.22197	8.97867	11.6297	10.9922	11.3113	12.1447	10.7382	11.5075	10.7936	11.0259	11.4632	11.0385	9.20254	9.47775	10.0636	8.96877	10.1517	9.33522	10.6812	9.37164	10.3251	9.20599	10.0799	9.21705	9.18409	10.284	9.89521	9.25917	9.43364	9.01984	9.35173	8.9999	9.41335	9.29622	9.05598
1926	7.17334	5.66329	7.24882	5.67313	6.67053	5.66906	5.66892	5.67341	5.61995	7.08898	7.05566	5.76674	5.75542	7.44142	5.7957	6.95143	5.66372	5.97535	5.72671	7.13336	7.23286	7.19266	7.18581	5.68011	7.21278	5.80506	6.9497	7.22796	7.16187	7.11472	5.7448	5.67341	5.57181	5.66892	6.88434	7.2514	5.73772	7.04234	7.23447	7.00945	7.82305	5.60286	5.59312	7.25126	7.24346	7.27497	5.62864	5.67032	7.50324
1931	10.0526	9.84429	7.95558	6.99076	7.70866	11.7713	9.44259	11.5155	6.86829	10.3383	5.90045	8.50491	11.8621	11.5114	10.5433	11.8051	5.69576	8.22605	6.34706	5.87536	6.31369	8.64707	7.13239	5.9339	9.43423	6.88542	10.9093	10.9797	6.21706	12.1205	5.87463	11.3758	7.3238	11.7938	9.22003	8.72191	6.05184	9.77837	10.7615	5.94819	9.55267	9.86714	9.40062	10.2604	9.24651	9.67038	9.44967	10.8513	9.3826
1939	10.1739	9.96351	11.3006	10.3283	10.0576	9.88903	10.1351	9.94074	9.78941	10.2611	9.86067	10.5847	10.3685	10.2174	9.86605	10.0036	10.5944	10.4011	10.062	10.5428	10.7966	10.533	10.4547	10.6959	10.0119	10.8293	10.6201	9.54859	10.3199	10.2818	10.4285	10.0418	10.1121	9.98665	10.3963	10.6852	10.1582	10.3051	10.2365	9.55092	9.84789	10.0752	10.2296	10.2815	10.8656	10.1652	10.0481	10.8532	10.6437
1941	9.93247	9.92626	12.758	12.6407	12.3251	11.688	10.1664	12.4509	12.3469	9.37198	9.86876	12.4551	11.791	12.4561	12.037	11.8512	8.14791	11.46	11.1766	9.15768	11.8391	12.263	11.3703	9.3146	9.80616	12.2284	12.6883	12.4958	10.37	12.6114	9.51962	12.9784	9.80909	12.1558	12.2084	12.3741	9.27694	12.4219	12.1989	9.63309	10.019	12.2508	9.72235	12.5811	12.2934	12.5745	12.1447	11.7379	12.0133
1944	7.44925	7.52659	7.55463	7.86023	7.67889	7.51234	7.45472	7.52794	7.49209	7.58585	7.58871	8.03973	7.49835	7.66565	7.79904	7.4813	8.15797	8.10004	8.22543	8.73816	8.36472	8.44606	8.43494	8.22209	7.56424	7.93454	7.80192	7.81127	8.1193	7.81006	7.54468	8.13453	7.9925	7.90346	8.02905	8.09999	7.97217	7.44356	7.79625	7.83424	7.38955	7.40037	7.82223	7.33729	8.05965	7.59549	7.80608	7.94205	7.4619
1951	9.32165	8.98847	9.20756	9.28412	9.57126	9.44589	9.35102	9.01441	9.10948	9.04389	9.15318	8.99745	9.4232	9.16186	9.49577	8.57818	10.0405	9.26702	9.74298	9.96003	9.29314	9.11933	9.58511	9.77167	9.91072	9.58031	9.66123	9.02142	9.57105	9.10337	9.47948	9.49049	9.70354	9.31974	9.16163	8.98233	9.40816	9.1505	9.41558	9.38289	9.18314	9.41085	9.10617	9.29091	9.47973	9.05554	9.21627	9.78764	9.23452
1952	12.4992	12.1076	12.5164	12.6761	12.1684	12.5759	12.5975	12.5267	12.8732	12.6207	12.7858	12.1654	12.5811	12.9927	12.5666	12.2304	11.8231	11.7894	11.6093	11.6398	11.3569	11.673	12.0282	11.9346	12.8568	11.7238	12.7458	12.1783	12.3791	12.4933	12.3004	13.1207	12.3865	12.853	12.3842	12.2498	12.1684	12.577	12.4271	11.8711	12.1249	12.9683	12.1165	12.2351	12.3367	12.3771	12.0444	12.8073	12.0885
1953	9.74836	9.58781	6.95166	9.85848	10.4007	6.95776	9.72353	9.87242	9.79263	7.02867	9.5866	9.70766	9.83235	9.92088	9.72081	9.60588	10.5673	6.79891	10.4292	9.72353	7.012	9.11826	9.30216	6.83295	9.81019	9.37198	10.6496	6.85119	9.74492	10.809	10.458	10.7894	9.54543	9.99085	10.2496	6.82636	6.70044	6.70825	9.78612	6.72076	9.62021	10.552	10.5772	6.72725	9.75135	10.8086	9.84328	7.14137	9.68694
1965	10.5143	10.415	11.2935	10.655	10.6425	10.5731	10.0173	10.8906	10.4091	10.0266	10.9681	10.9131	9.98324	10.597	10.0559	11.008	10.1564	10.7839	10.1716	11.1301	10.7127	9.72688	11.0165	10.6241	10.2504	10.3596	10.537	11.0883	9.88344	10.7264	9.90221	9.79133	10.5957	11.0165	10.0287	10.6888	10.0066	10.789	9.74868	10.4568	10.3353	10.3236	10.7416	9.98502	10.8372	10.9948	10.531	10.7028	9.54975
1967	8.09414	7.86189	8.09548	7.44958	7.56084	8.32434	8.3768	8.42317	7.48386	8.40989	8.1578	7.53497	8.603	8.56447	8.4172	7.90117	7.94484	7.80592	8.09991	9.09656	7.06923	7.83182	8.10134	7.58585	7.82482	7.23807	8.25972	7.56707	7.49427	8.33185	8.09668	7.68484	8.04201	7.89677	7.50501	8.08754	8.61731	8.8182	8.3785	7.76802	8.22975	8.49162	8.3543	7.66421	7.82068	8.07742	8.40542	9.03964	8.57664
1969	10.8906	10.9398	10.9619	10.8366	10.5075	11.2256	10.8302	11.1838	11.0503	11.2164	10.9037	10.9781	11.3075	11.2715	10.8503	10.8911	9.02504	9.42824	9.73887	9.61959	10.1189	10.3058	10.1505	9.71117	10.7615	9.7707	10.3685	10.9334	10.3063	10.6996	11.149	11.0236	10.3291	10.8125	10.5273	10.4119	10.1186	10.3398	10.7408	10.2851	10.671	10.5536	10.4841	10.6513	10.8812	11.0768	10.5807	10.7739	10.1443
1970	6.92546	7.57297	7.22003	7.46502	7.25384	7.51788	7.06331	7.28824	6.70709	6.48613	6.94501	7.40573	7.10427	7.39923	6.57795	7.9437	6.0585	6.69411	6.42319	6.42019	6.26019	6.03854	6.14814	6.39427	7.33658	6.41543	7.49649	6.96178	7.17863	7.16037	7.12668	7.51707	6.75231	7.18438	7.06193	6.8681	6.65318	6.88149	6.94715	6.81853	6.90957	7.19305	7.27728	6.97683	6.90891	6.79686	7.2827	6.96864	6.56043
1972	7.4781	7.33065	7.32211	7.38725	6.9779	7.65658	7.35057	7.70455	7.30365	7.13737	7.19183	6.81041	7.4452	7.19442	7.44413	7.01808	6.30369	6.71785	6.82762	7.00245	6.74273	6.71703	6.97575	6.89458	7.35275	6.98446	7.00351	6.97643	7.18483	7.17809	7.21249	7.01808	7.00668	7.00579	7.39206	7.00607	7.38118	7.4911	7.24882	6.82245	6.90457	7.58667	6.90695	7.26321	6.52325	7.64728	7.26961	7.05861	7.816
1973	11.7252	12.1249	10.293	10.2958	9.83991	10.0291	11.6376	10.0576	9.89254	11.5121	11.3161	10.0251	10.0179	10.0449	10.1833	10.053	11.3751	9.81176	9.56947	11.595	10.0247	9.32872	9.92348	11.164	11.5628	9.49832	10.0125	10.1991	11.7706	9.96758	11.7116	9.74836	11.3869	10.3254	9.41832	9.97507	11.7549	10.0023	10.1343	11.4368	11.9248	9.7562	11.6635	10.1999	10.2988	10.1826	9.91744	10.2047	9.74368
1975	12.2284	12.6089	12.5565	12.5346	12.0453	12.5724	12.1115	12.0905	11.7762	11.7085	12.1802	12.1938	12.1327	11.9643	12.3272	12.6245	11.5477	11.6835	11.6686	12.015	11.8621	11.225	11.6968	11.4667	12.2778	11.9161	12.6734	12.2236	12.2808	12.453	12.383	11.833	11.6774	12.6746	11.9378	11.8775	12.1748	12.3446	12.0524	11.7273	12.692	12.1067	11.8998	12.4826	12.1587	12.1318	12.5004	11.9127	11.8557
1978	9.46768	10.1387	9.78365	9.86778	9.6982	9.9954	9.70169	10.153	9.98474	9.53526	9.34305	9.93791	9.72052	9.91838	10.1879	10.0215	10.1298	10.9906	10.3791	10.2081	10.1484	9.90563	9.91242	10.4018	10.3192	10.1679	9.37567	10.2427	9.76461	10.3814	9.48419	9.79836	9.44324	10.0569	9.62537	9.81726	9.81789	10.0026	9.83173	9.48623	10.313	9.75656	10.2822	10.3265	10.062	10.5286	9.98085	9.87987	10.2368
1982	9.1499	8.77338	9.2912	9.19293	0	9.22441	9.33997	8.84572	9.24382	9.41502	9.36884	9.17323	9.12385	9.40328	8.92797	9.30371	8.42558	0	8.48517	8.09433	8.783	8.26384	8.56845	9.13637	8.68617	9.16136	10.0921	8.8227	9.27565	8.98749	9.36021	9.51111	9.30371	9.09709	9.13651	9.09229	9.18492	9.08327	9.09197	8.97437	9.09289	9.43653	8.61618	9.06568	8.90793	8.75373	9.26859	8.61146	9.32367
1983	10.7037	10.7123	10.8751	9.7767	9.99297	11.0412	10.491	10.6064	11.027	9.3558	10.8155	9.55479	10.8311	10.099	11.3811	10.5433	10.7404	10.9098	11.3634	10.5362	11.46	11.0647	10.5227	10.7706	11.9749	10.5524	9.48558	11.2543	10.9273	10.9619	11.0139	10.1081	9.95903	9.68978	10.8135	10.4011	10.0401	9.79668	9.43104	10.7204	10.4022	10.2981	9.40939	11.231	9.9193	11.24	11.0963	10.9964	9.78224
1984	9.45759	9.29654	9.35602	9.16442	9.30138	8.68652	9.33292	9.63553	9.21705	9.09166	8.43422	8.67363	8.71885	8.95251	9.12987	9.15296	10.0463	9.64868	9.42733	9.73797	9.89704	10.1675	9.82121	9.92626	9.10922	9.79039	8.75675	8.91083	8.78048	9.02142	8.82027	9.09593	9.54288	8.7841	9.20415	8.78535	9.1408	9.58176	8.8808	8.6117	8.99851	8.97376	8.8227	9.28315	9.54812	9.2317	9.36357	9.36547	9.1597
1986	12.5975	12.2854	12.2304	12.7745	12.4363	13.1121	12.4857	12.2094	12.4707	12.4707	12.0069	12.5198	12.7557	12.8206	12.9977	12.9243	13.1258	12.889	13.2476	12.5953	13.1275	12.2284	12.4283	12.2731	12.1644	13.0195	12.1165	13.0035	12.2206	12.9156	12.376	12.6306	12.353	12.6945	11.967	12.1607	12.7733	12.8026	12.0992	12.1718	13.1275	11.9592	12.787	12.152	12.4122	12.4933	12.9312	13.2497	12.0816
1987	8.75885	8.13435	8.57567	8.66815	9.41796	8.4162	7.86884	8.33583	8.48196	8.09874	9.0032	9.2907	8.72726	8.27896	9.43795	9.23726	11.612	9.52645	10.1736	10.75	10.2341	10.8486	10.5457	9.23614	9.46504	9.41588	9.11155	9.31838	9.42474	9.31527	8.71385	8.24244	11.4653	8.9779	9.21574	8.30254	9.4701	8.85311	8.421	8.76308	8.39559	8.2439	8.65013	8.24866	10.1062	8.52912	8.66164	9.51223	9.11706
1993	9.22061	8.5912	9.71898	10.1814	9.32653	9.38018	10.0979	9.73183	9.82913	9.96003	9.5003	9.58538	9.36939	8.14163	9.44566	10.2037	9.71117	9.33584	9.00265	8.47758	9.25666	9.56504	9.25255	9.27505	9.41767	9.4114	9.11497	8.8593	9.53675	8.56818	8.52405	9.00665	9.71433	9.61816	9.61686	9.33106	8.85666	8.737	9.04793	9.05885	8.58126	9.60322	9.34393	9.47948	9.69161	9.72117	9.83366	9.13507	8.97011
1996	8.24181	9.30371	8.36031	8.58176	8.98359	8.56321	7.79821	8.67169	8.35006	7.43752	9.21769	8.7091	5.74093	5.60432	5.88555	5.59386	5.586	8.4508	5.65453	7.42925	7.93853	7.52465	7.79232	7.66368	8.36155	5.68039	8.42888	5.71778	8.45011	5.64085	5.73826	8.04201	5.68706	5.586	9.06261	7.97943	8.0638	8.99531	5.53764	8.16476	9.10307	8.0712	9.05598	9.21684	8.50913	8.49605	8.2925	8.10256	7.53655
2000	5.96384	6.13935	6.19422	10.1513	5.87536	5.90272	9.70134	6.13315	6.0783	6.04082	6.12182	6.21244	6.22958	6.02248	6.21292	10.2466	5.90915	10.4841	5.97966	6.01841	5.90713	5.96441	5.92252	6.31028	10.195	5.9716	6.19373	6.13234	6.26177	6.19451	6.08767	10.1787	10.0709	6.0803	10.2243	6.1722	5.89001	6.08914	6.24454	6.11606	6.64293	6.07152	10.2883	5.87268	10.1454	6.0029	10.3471	6.05636	6.07024
2001	8.82494	8.14887	7.99905	7.84443	8.60812	8.69654	8.49554	9.04927	8.6799	8.66368	8.46904	7.71754	8.64024	8.06622	9.11706	7.19753	8.24428	8.27333	8.66511	8.93833	7.63379	7.96006	8.4912	7.65315	9.38768	8.87784	8.02423	8.30009	8.61146	8.48296	8.40933	7.541	10.0896	8.20786	9.34657	8.34069	9.38069	8.9535	8.61731	8.96954	8.98359	8.43762	8.8574	8.0708	8.19663	8.14468	8.44815	9.20756	8.42639
2007	7.54582	7.27557	8.01775	8.06508	7.93812	7.25023	6.26651	7.28141	8.22751	7.83683	7.59246	7.33123	7.43099	7.22706	8.72433	6.26614	9.82582	9.67501	8.64236	8.61918	9.38018	8.69905	9.08565	9.13847	8.67721	8.96294	7.43941	7.54835	7.541	8.23312	7.15667	6.43521	7.48891	7.68504	7.34654	7.40489	7.55033	7.07967	7.45109	7.59519	8.06275	7.41956	7.28173	8.09777	8.45641	8.30636	7.54177	7.9437	7.29148
2011	9.50001	10.537	10.0408	9.13542	10.0817	10.2159	10.7982	9.33242	9.79967	10.0737	10.4414	9.4308	9.40328	8.64799	9.69913	8.45815	10.8767	11.2113	10.9298	11.4141	9.76372	10.5819	11.143	11.6134	10.4571	9.71625	8.13854	8.4548	8.95146	8.00178	9.38312	8.59501	10.5187	8.40784	9.66859	7.96184	10.143	9.73914	8.67819	10.0255	9.66421	10.0173	9.78224	9.75829	9.60079	9.06099	9.89231	10.965	10.7664
2014	7.21119	7.21037	8.31739	9.00637	7.13879	6.48549	7.50115	6.76056	6.54223	8.71385	7.63924	6.92428	8.37949	9.10337	8.17334	7.82623	7.30816	6.50787	7.79994	7.4246	8.06779	6.92411	8.22851	7.63878	6.71513	7.46781	8.84297	8.53063	6.65899	6.81683	8.05716	7.21485	8.21278	7.54625	6.62488	9.03876	6.67774	8.51365	8.97922	6.281	8.25631	8.21396	7.99539	6.95943	8.99745	8.36472	8.26133	8.54205	8.42265
2019	7.03598	7.10811	7.07867	7.25482	8.12005	7.26395	7.21663	7.18247	7.43512	7.15336	7.68393	7.59737	7.40809	7.24539	7.61394	7.1806	8.00532	8.68086	8.69905	8.23822	7.84263	8.16381	7.73179	8.3827	7.93299	8.68346	7.42248	7.55337	7.3858	7.66167	7.40771	7.89473	8.09668	7.49257	8.68732	7.79403	7.48585	7.34825	7.61332	7.25664	7.20685	7.83182	7.65126	7.26493	7.45996	7.15572	8.01211	7.52988	8.15035
2020	8.31739	7.00017	8.61695	7.30545	7.93655	8.13511	6.97023	8.21802	7.22147	8.28684	7.28531	8.23616	7.21129	8.4279	7.51508	8.20849	8.73789	9.08112	8.30694	7.90796	9.24303	8.09978	7.78829	9.06298	8.27223	7.95255	7.31764	8.365	8.43093	7.32063	7.72553	7.47998	7.473	7.22228	7.40367	8.74235	8.14441	8.27543	7.22987	8.34899	7.94411	7.15211	7.23015	8.00671	7.91476	7.02171	8.39523	9.3826	8.05216
2022	6.38738	7.60755	6.59896	7.64764	6.9453	7.39885	7.49395	7.50355	6.74613	7.69649	6.7742	7.7919	6.70497	7.9376	7.13163	6.64643	7.00234	7.51371	7.04801	7.02347	6.65141	7.22123	6.87268	6.8681	7.5998	6.68059	7.40539	7.29839	6.83433	7.89806	7.68761	6.57593	7.36974	6.42352	6.71533	6.89536	7.41187	6.56511	6.47798	6.39487	6.81923	6.62726	7.58124	7.40834	6.88083	6.74766	7.76168	7.29089	8.00396
2026	11.4932	12.188	11.5546	11.3218	11.6325	11.0796	11.88	11.3161	11.1232	11.2909	10.8854	11.642	10.8348	11.8129	11.0668	11.3783	10.4788	11.3428	10.9634	10.4168	11.6325	12.0689	10.3838	12.3732	11.7917	12.039	12.5987	11.6545	11.6369	11.5049	11.9713	12.076	12.1576	11.7946	12.1692	11.3464	10.5777	11.8566	11.2665	10.9563	11.0926	11.4867	10.9339	11.918	11.4835	11.6611	12.3653	11.4342	11.6282
2030	7.52465	7.95831	5.70961	7.91748	8.06984	5.67788	8.0146	7.83446	8.06582	5.59505	7.9133	7.77873	7.81759	8.19381	8.16149	7.33322	8.25271	5.7092	8.61695	7.77165	5.66498	8.39006	8.14342	5.65623	7.68192	7.86511	8.65087	5.64286	7.73055	8.53009	8.58032	8.53418	7.43269	7.68445	8.97326	5.68706	5.76674	5.56468	8.58877	5.57181	7.11132	8.62596	8.49162	5.53308	8.05111	8.79766	7.71214	5.62459	8.57567
2037	8.48875	8.58032	9.19837	9.37567	8.50893	8.07803	8.61265	8.03138	8.24593	8.47702	7.84384	8.20697	7.93734	8.47609	8.74618	7.38366	8.53535	8.72928	8.91807	9.62183	8.41837	9.29508	9.30988	8.84633	8.38795	8.92342	8.70847	8.61564	7.82176	7.41497	7.3238	8.18495	8.28904	8.31949	8.66248	8.56944	8.05085	8.88471	7.97731	7.66579	8.30511	8.55914	8.01819	8.25496	8.11632	7.65215	7.83505	8.48585	8.7058
2043	12.3469	12.9472	12.4072	12.9627	12.3014	12.123	12.6382	12.563	12.3842	12.32	11.5229	11.9732	11.8902	12.853	12.5198	13.0405	11.8206	12.32	12.4729	12.263	12.318	12.104	12.2	11.6198	12.6969	12.7659	12.9353	12.8962	12.6358	12.822	12.0628	12.7206	12.0566	13.0448	12.4162	12.6234	12.0992	12.5359	12.1971	12.0717	12.6114	12.5846	12.2226	12.8247	12.5655	12.4846	12.8247	12.7673	11.8238
2045	12.2198	13.2203	12.4651	12.6519	12.2114	12.3711	12.8073	12.423	12.8013	13.0644	11.9161	12.8705	12.2518	13.114	13.2846	13.0419	11.6857	13.1369	11.9985	12.2075	12.237	12.7984	12.4248	11.8973	12.0824	12.0204	12.757	13.2984	12.039	12.5321	12.2575	12.853	12.2157	12.6834	12.5846	12.4594	12.9369	13.2326	13.1731	11.8549	12.2791	12.4771	12.5833	13.1555	12.2293	13.2156	13.029	13.3317	12.8904
2047	8.86928	8.46128	8.79034	8.82204	8.58697	8.24148	8.3424	8.27801	8.7145	8.19381	7.80119	8.68941	8.31338	7.7262	9.03776	9.39158	7.77902	8.55529	8.50331	8.12094	7.91244	8.7002	8.24421	8.95827	8.7426	8.49284	8.37964	8.743	8.09806	9.06737	8.18276	8.31849	7.71132	8.48539	8.58494	8.22209	8.01606	8.61978	8.00901	8.18468	7.53901	8.1952	8.83248	8.56092	8.0029	8.77265	8.4528	8.12612	7.8655
2048	13.1856	12.5964	12.24	12.2245	12.3551	12.424	12.2274	12.4933	13.1121	12.1626	13.3334	13.0211	12.6062	12.5439	13.0772	13.0092	11.3309	12.3446	12.6482	11.9705	11.8465	12.2895	12.2575	12.7116	12.8919	12.6245	12.2304	12.7103	12.9226	12.4465	12.5267	12.9504	11.8728	12.7179	12.3693	11.8384	12.1335	12.5782	13.1836	12.9683	12.3108	12.5679	12.105	12.6543	13.0561	12.9927	12.2342	12.1002	12.2274
2049	9.03068	9.2668	9.09545	9.40278	9.94441	9.48623	9.18061	9.80552	9.67985	9.95171	9.38094	8.91575	9.7954	9.46329	9.72516	10.6223	9.5432	9.56064	9.79263	9.24328	7.58957	9.44293	9.30268	9.05068	8.68086	8.52288	8.90382	8.86337	8.96294	9.22471	9.76602	7.98795	8.39087	8.52601	8.66284	8.56673	10.0129	8.74032	9.94853	9.6338	9.26557	9.96758	9.94272	7.86149	9.0541	8.50689	9.0504	10.5286	9.32927
2051	10.6627	10.8199	10.7619	9.25776	10.6692	10.5428	9.59397	10.7097	10.4195	10.3995	10.8071	10.8009	10.5885	10.7289	10.5751	9.67109	9.95972	8.8414	10.3834	10.491	10.2525	10.3078	10.3512	10.533	8.81219	10.4111	10.8266	10.1821	10.456	10.5382	10.383	9.51701	8.77396	10.7083	9.20756	10.6425	10.4091	10.6618	10.5466	10.2403	10.6991	10.6852	9.35347	10.6888	9.20931	10.4792	9.21051	10.7362	10.3751
2056	11.1452	10.8507	11.8344	11.0181	10.8703	11.7252	11.1473	11.682	11.3678	11.0894	11.2633	10.9197	11.4593	10.7637	11.4421	11.0867	10.1433	10.3247	11.1935	10.7734	10.6346	10.9692	11.5094	10.1784	10.8095	10.4475	10.5407	10.8874	10.8081	10.9624	11.3778	11.2439	10.4391	11.1485	10.445	11.0752	10.2344	11.4135	11.6107	10.0449	10.6897	11.8895	11.4061	11.532	11.4303	11.6163	10.6652	10.6425	11.2126
2057	9.36283	5.90045	8.60542	6.01112	11.5168	6.19324	6.1731	5.69038	5.744	9.45759	10.1575	5.9565	5.78045	10.4924	5.83552	10.9531	5.69121	6.33579	5.65055	10.1879	11.6235	12.9896	9.71464	5.85576	8.24962	6.06982	12.1529	9.45637	9.59709	10.2023	5.91697	6.85379	6.68581	5.70414	12.9067	11.7793	5.80659	10.5916	9.68978	10.0623	8.00726	5.85231	5.86719	10.2807	8.49003	9.08112	5.87036	5.7603	11.9848
2058	7.46886	5.75449	5.59844	5.6748	5.75779	5.83939	6.71567	5.66202	5.67313	5.65453	5.67313	5.72495	5.70003	5.70497	5.84661	6.58615	5.67648	6.53939	5.65977	6.22605	5.66836	5.64085	5.67201	5.63138	5.72752	5.71084	5.75964	5.77276	5.7708	5.76648	5.88506	6.67355	6.88724	5.68122	6.95627	5.79094	5.73826	5.89686	5.9101	5.74213	5.89097	5.7653	5.67201	5.664	6.94709	5.68636	7.16804	5.90832	5.69121
2061	8.73004	8.32465	7.5873	7.9082	7.92034	8.1597	8.85241	8.48453	7.72708	8.82762	8.11904	7.18645	8.56944	8.38588	8.9195	8.75017	8.74235	8.24642	8.18627	8.58448	7.75456	8.22751	7.82887	7.25126	8.00596	7.57117	8.29719	7.82337	7.35013	8.80325	8.50233	7.27456	7.90683	8.85102	7.83157	8.17799	8.64835	8.7136	7.75439	8.28229	7.63641	8.30563	8.16414	7.42851	7.62375	7.81955	8.59248	8.59682	8.52682
2063	14.3028	14.7215	14.6499	14.0941	14.3781	14.6564	14.4956	14.1302	14.4286	14.7725	14.351	14.5847	14.2245	14.3743	14.1833	14.4286	13.1923	13.9252	13.5504	13.6169	13.7679	13.868	14.0065	13.45	13.8596	13.5108	14.0035	14.2676	13.9026	14.6054	14.4906	14.7463	13.773	14.3648	14.2636	13.9976	13.9333	14.6113	14.4334	13.958	14.6667	14.7047	14.525	14.7215	14.0194	14.4197	14.1801	14.5062	14.1548
2068	8.72804	9.24223	9.06233	9.57704	8.81488	9.0368	8.8965	8.92813	8.76463	8.63165	8.69437	8.81717	8.75279	8.63956	9.11735	9.20441	8.06214	8.11948	8.00596	8.13942	8.5085	8.46441	8.40257	8.25363	8.80959	8.38657	9.29211	9.19967	9.07987	9.05861	9.12591	9.07744	9.05208	9.08836	9.3081	8.82471	8.98847	9.44259	8.4537	8.75943	9.01499	8.69729	8.82294	9.42373	9.07292	9.06514	9.26448	8.71981	9.00922
2084	6.84151	6.55982	6.29006	7.09725	6.5171	6.28439	6.12264	6.63856	6.82479	5.95523	6.2843	6.11997	6.37125	6.40434	6.57121	6.43306	7.16112	7.44553	7.31014	7.62314	7.38836	6.97063	7.18973	6.7539	7.2359	6.76609	6.69982	6.52108	6.7416	6.50087	6.47163	6.17072	6.16565	6.51242	6.10676	6.58429	6.62444	6.57518	6.46672	6.51905	5.94819	6.2928	6.15557	6.83107	6.8256	6.98694	6.27935	6.10614	6.23859
2085	8.39006	8.15712	8.70676	8.71863	8.49554	8.59943	7.6033	7.49985	8.56419	8.27642	8.73543	8.11057	8.12847	8.2488	7.71968	8.50038	8.12525	8.76869	8.24204	8.66164	8.56069	8.28095	8.74927	9.22906	8.51903	8.1585	8.84616	7.74113	7.4779	7.79994	8.39087	8.26203	7.24976	8.30974	7.57833	7.80336	7.40872	8.13288	8.1585	7.59186	7.81041	7.83198	7.81556	8.04982	7.08988	8.72118	8.2692	8.13094	7.97373
2088	11.2322	11.3367	12.5109	11.5861	12.4374	11.9696	12.5518	11.8297	11.1919	11.9976	11.9279	11.2225	12.5221	11.6594	12.36	11.9096	10.9552	11.1375	11.1496	11.0818	11.1311	11.1682	11.1976	12.6569	10.601	11.8321	11.4389	11.3531	11.3	11.4593	11.436	12.497	11.185	11.5972	11.3823	11.2733	11.2288	12.4305	11.3289	12.124	12.061	12.4476	11.2061	12.6368	12.3621	11.2274	12.5415	12.3653	12.5587
2089	9.7312	9.90143	9.01684	9.84222	9.95247	9.00693	9.00373	8.85612	9.17548	10.0795	8.99573	10.0346	9.24463	9.82617	9.04261	9.50091	9.86876	9.78881	9.25029	9.8065	9.09075	9.30933	9.93657	9.43762	8.82927	9.18061	9.67542	8.92704	10.062	9.64685	8.92813	10.0566	8.89168	9.73858	10.0791	9.89462	9.78006	9.03897	9.99154	10.0208	9.76523	9.9413	9.86501	9.71989	9.25714	9.0001	9.90182	9.83862	9.30035
2093	9.23215	9.65624	9.78472	9.89166	9.00405	8.66753	8.48196	9.03597	8.97694	8.57162	8.14051	8.64311	8.16906	8.40674	8.99669	8.76936	8.17865	8.65178	7.86927	8.0107	8.52835	7.46781	8.0671	8.28609	8.58426	8.33271	8.88876	8.91105	8.51845	9.16299	8.43737	8.81	8.20411	9.66899	7.90251	8.49399	7.93696	9.41222	8.50938	8.35472	9.10032	8.76936	8.4149	9.35744	8.85037	9.28962	9.12783	8.66542	8.17126
2094	12.2488	12.7896	13.4918	12.8798	12.3711	12.8861	12.647	12.8904	13.0497	12.7659	12.563	13.2886	12.7435	12.2351	12.4857	12.1115	10.9064	11.2195	10.9911	10.7404	11.2152	12.7307	11.5903	12.6306	11.7289	12.3014	12.8048	12.8993	12.791	12.8073	12.4005	13.45	12.3358	12.8948	12.0428	12.3489	12.2916	13.3352	12.2518	11.9925	12.7473	12.7141	12.5277	13.066	12.6774	12.7858	12.4877	12.3682	12.8757
2095	6.55459	6.3531	5.82119	5.80084	7.82686	6.35406	5.94472	5.97217	6.23746	5.8174	6.45602	6.61944	6.44163	6.02566	7.2634	5.76648	7.67652	7.42792	7.60832	7.7191	7.29539	7.71299	8.19351	8.57984	8.71436	7.59873	6.11585	6.41258	6.44565	6.12632	6.84325	6.36433	6.44639	6.4539	5.90272	6.40172	6.13641	5.9237	6.02061	5.75542	5.69879	6.76825	6.01244	5.91697	5.90045	6.05023	6.19403	6.31468	5.63741
2102	6.06854	6.94663	6.84238	6.62625	7.42851	6.26447	6.9884	6.97609	7.10084	6.43809	6.04288	6.96818	6.37461	6.44409	6.60153	6.15075	6.52566	7.39652	7.27557	6.80684	6.58303	6.70585	6.038	6.50654	6.51656	7.38263	6.24124	6.56315	7.21456	6.46542	6.34223	6.22634	7.30238	6.97274	6.98254	7.38092	6.91052	6.41534	6.41258	6.48302	6.11163	7.04521	6.48222	6.42327	6.70044	6.30288	7.18438	6.58489	6.53962
2106	11.072	11.8305	11.4579	11.7313	12.0541	11.3018	11.8629	12.3377	12.1221	11.5992	11.5755	11.9523	11.9976	11.6893	10.9847	10.4171	10.6536	11.1122	11.8426	11.0133	11.3138	11.3555	11.1004	11.9336	11.5636	11.549	11.3731	11.3562	12.7659	11.7878	12.037	12.1674	12.319	11.1879	12.9156	11.1885	12.4857	12.1115	11.6686	12.376	12.1727	12.0265	11.9271	12.0689	11.7266	11.305	11.3928	11.4861	12.8013
2112	7.22744	9.96516	8.50018	9.37656	7.7328	9.341	7.05662	9.22781	7.59873	8.97326	9.07699	9.86846	7.43269	9.46768	7.09422	7.93626	8.59851	8.69469	8.4908	7.43124	7.8257	7.22744	7.40872	7.78593	9.63053	8.66045	9.61588	9.68875	7.3961	7.94237	9.31302	9.12591	8.87858	8.39057	7.12058	7.61511	8.63291	8.08778	7.65549	7.62874	9.584	7.35393	8.84082	9.45424	7.17956	9.41167	7.77218	9.25062	9.16323
2114	5.56285	5.6748	7.83424	9.17217	5.61879	5.63741	7.87451	5.65566	7.97345	7.94785	5.66948	7.81143	5.67201	5.56697	5.88119	8.35679	7.35275	8.17396	5.67997	5.62603	7.11044	7.68299	7.39724	7.44105	8.27504	7.39389	5.69631	5.76871	7.71132	5.70003	5.73518	5.60872	8.69437	7.66864	8.59733	7.62285	5.60535	5.55537	5.6541	5.60432	5.87998	7.53789	8.17297	7.57545	8.57818	7.74167	8.46799	5.65311	5.51839
2120	8.6554	8.26114	8.34414	8.86393	9.6248	8.7126	7.92555	8.03699	9.1253	7.51336	8.80434	7.84082	8.69193	8.34144	8.35679	8.34271	7.84188	8.84112	8.20537	8.80248	8.35321	9.17454	8.15359	8.86061	7.34702	8.34476	8.02415	8.40674	8.26405	8.64799	8.13768	7.73843	8.20723	8.25384	9.10789	9.50436	8.0046	8.70755	8.26546	8.57494	7.89569	8.33914	8.59101	8.1597	8.4537	8.13874	8.06582	8.97485	8.74452
2122	9.93084	9.72081	10.6656	10.8719	10.5636	10.6116	10.5767	10.5301	9.93498	10.683	9.6683	9.75414	10.8788	10.1557	10.8475	10.5089	10.5542	9.53214	9.67174	10.4551	10.6146	10.7839	10.4965	9.57159	10.1459	9.8781	11.2967	9.97831	9.95171	10.8859	10.7817	10.0233	10.8282	10.0425	11.1838	10.975	10.6027	9.64404	9.88691	9.49074	10.2235	10.9737	9.85507	10.7476	9.90252	9.85589	10.7679	10.8538	10.8969
2135	6.2272	6.15977	6.27354	9.99814	6.0679	6.14763	6.86431	9.69278	9.59043	9.81694	6.04223	6.04515	6.06758	6.23177	6.47204	6.07798	5.89434	6.45846	6.09866	6.15427	6.04299	9.85264	10.1134	8.97942	9.33726	6.68996	6.33588	6.77211	6.66913	6.66969	6.21475	9.48419	6.74227	6.65658	7.23153	6.61849	9.62333	9.87478	10.039	6.34223	9.51701	9.91303	9.68245	9.892	6.38293	6.34943	6.29962	6.29079	9.48708
2140	7.92748	7.1158	7.62582	7.50885	8.31171	8.82294	7.11168	8.55059	8.24734	6.82327	9.16052	7.38456	8.55485	6.99334	6.85119	8.55368	8.14887	8.19919	8.62047	8.00315	7.18139	7.47986	7.53431	7.97768	7.80375	7.08326	6.7137	7.09098	7.33508	7.92169	7.76234	7.34592	6.72293	7.50948	8.90671	7.2832	7.01719	6.68782	7.40737	8.12877	7.8895	8.31777	8.34719	6.63971	6.90504	7.40371	6.9957	6.69452	7.87411
2143	8.4537	8.36359	9.49884	9.94642	9.86914	7.94007	8.76104	7.9548	9.67403	8.40567	9.14819	9.44101	7.85101	8.46532	9.03499	8.06275	8.10407	7.13717	8.49354	8.1278	9.26472	7.72401	8.48268	9.72939	8.49162	8.09806	8.89413	7.91904	9.4128	7.7336	9.64251	8.2657	8.30593	7.80151	8.092	9.40032	8.73981	7.80579	7.60858	8.81773	7.32852	9.38626	7.32358	8.09597	9.04823	7.78233	8.43838	7.38293	8.14287
2147	10.4657	9.64621	9.75594	10.2514	10.3519	9.65333	10.1648	9.77745	10.1728	10.2285	10.2026	9.56592	10.3806	10.2851	9.75233	9.833	11.0225	10.304	10.8199	10.2148	10.6545	10.1236	10.3531	10.0664	10.33	10.3918	10.3841	10.1143	10.2185	9.79364	10.4969	10.0446	10.2543	9.67109	10.0054	10.2224	10.2509	9.61686	10.3889	10.1759	9.61875	10.222	9.55707	9.73988	10.3531	9.75723	10.3366	9.814	10.5358
2151	6.50505	7.22166	7.03326	7.31688	6.56292	7.1065	6.40189	7.05259	6.93126	7.10136	6.62618	6.94837	6.64543	6.73411	6.62357	6.87943	6.15427	6.20588	6.16027	6.32032	6.44163	6.50819	6.80825	6.3365	7.31324	6.31486	7.2066	7.02867	6.76805	6.67158	6.95385	7.06785	6.72671	7.09161	6.86584	6.70284	7.00268	7.01874	7.2843	6.62459	7.31907	7.01405	6.76398	7.26121	6.58325	7.09615	6.58563	6.57031	6.97898
2153	9.35007	9.6091	9.82478	10.2185	9.45371	9.62963	9.39728	9.22906	9.17046	9.62278	9.72016	9.44125	9.36144	9.79967	9.87608	9.61875	10.9624	10.814	11.1195	10.8735	10.8522	10.6027	11.1959	10.6318	10.4788	10.5025	9.58538	9.96449	9.60728	9.50324	9.79133	9.48708	9.78612	9.40816	9.61903	9.84188	9.95862	9.85234	9.5507	9.45022	9.5645	9.86429	9.62634	9.8209	9.82421	10.0287	9.94887	9.90421	10.183
2161	8.37985	8.7091	8.36114	8.46763	8.29757	8.79581	7.9168	8.24148	7.98753	8.2692	7.98082	8.16695	8.16498	8.58494	8.63931	8.80408	8.66572	8.90573	8.63956	9.20441	8.56982	9.15636	8.82795	9.16769	9.01246	8.65719	8.35079	8.96701	7.98826	8.50964	8.31315	8.9462	8.65807	8.99355	7.9426	8.26581	7.82349	8.82091	8.58548	8.10383	8.86061	8.28879	8.39857	8.737	8.57363	8.74185	8.49892	8.42004	7.81831
2164	8.53429	8.44637	9.21306	9.70302	9.95903	8.78433	8.73721	8.97694	9.67434	8.44198	9.14669	9.85543	9.03316	9.2022	9.55854	9.22118	7.96083	8.07584	8.64527	8.2657	9.10198	8.81961	8.50331	9.30617	8.14026	9.14669	9.75349	8.78126	9.14046	8.97406	9.33997	9.43393	8.63479	8.7924	9.70493	9.33522	8.62325	8.62006	8.54582	8.54447	7.88497	9.67638	7.78858	8.96904	8.546	8.60486	9.19271	8.46978	9.28933
2165	9.73057	9.02915	10.1236	9.76096	8.95399	9.54642	9.63524	8.9462	9.07101	9.28155	9.62963	8.94115	9.02791	8.99051	9.61588	9.52618	8.89798	9.06546	8.84669	9.65055	9.00124	8.94336	9.73031	9.77444	8.87638	9.47609	9.89578	9.6338	8.97376	8.9452	9.66015	8.94644	9.66225	9.08994	9.30341	8.77205	8.98295	9.61394	8.89281	8.81535	8.60594	9.76827	8.98319	9.93867	9.98186	9.62634	9.6922	9.54754	9.17954
2166	10.4802	6.00579	6.33056	11.2427	9.79161	6.04872	10.679	10.5326	6.28458	11.2684	10.4607	10.2532	11.7125	11.5546	10.7561	10.2938	11.6361	5.97615	6.05378	11.0401	10.6738	6.34179	11.3795	10.4454	6.47974	10.9686	11.6976	10.2607	6.0393	6.07258	6.47894	10.3101	10.2132	10.3678	6.15687	10.3999	10.3002	11.0558	10.0654	5.63885	9.89612	11.4972	10.1568	6.12038	6.27659	10.6274	6.28403	11.7252	10.5572
2168	9.64365	10.359	9.63766	10.169	10.2089	9.55394	10.0332	9.50389	9.94748	9.92321	9.84931	9.70302	10.1117	10.0321	10.1626	9.24859	10.8965	9.90593	10.7809	10.8191	10.6238	10.3959	10.617	10.7485	10.3108	10.6706	10.0136	10.091	10.0733	10.0375	10.0369	10.1255	10.2266	9.60588	9.97343	10.0132	10.293	9.247	10.0484	10.1114	9.89976	9.90116	9.42849	9.39244	10.369	9.62694	9.99507	10.6733	10.3251
2173	9.8134	10.7335	10.6869	9.69188	9.64899	10.6177	9.31881	10.9659	9.50966	9.70551	9.47917	10.6496	9.659	9.54975	10.7518	10.9568	8.5692	9.45265	8.42388	9.7562	8.75885	10.1637	8.45693	9.38018	10.3353	8.71185	9.58823	9.21769	9.55707	11.0509	9.48741	9.88524	9.03752	11.0969	9.13761	9.30053	8.94166	10.3519	9.72661	9.17133	10.7289	9.56612	10.7294	10.3478	9.42209	10.7804	10.7835	10.4183	10.1011
2174	12.4162	11.6782	12.4867	12.4407	12.56	11.8496	11.42	12.5427	12.53	11.7824	12.3853	12.4738	11.819	11.5943	11.5964	12.0941	11.7848	11.2336	11.3985	11.9551	12.1438	12.2245	11.2359	10.9917	11.9558	11.8344	12.1959	12.3046	12.329	11.5014	12.236	11.6258	11.9513	12.5801	11.6178	11.4181	11.3514	12.353	12.41	12.244	12.1891	11.4861	11.3562	12.151	12.6994	11.6339	12.1095	11.5594	11.0698
2176	11.0395	8.91353	8.86475	11.4454	11.2758	10.3515	10.9253	10.2461	11.24	10.491	10.2941	8.53383	10.7476	11.74	10.7132	8.65178	9.8134	8.26179	10.8874	7.45602	8.42639	10.8352	10.2023	8.79835	11.2622	9.3442	9.09864	10.9186	8.25797	8.31797	8.2218	11.4402	10.8777	11.2316	8.39119	8.70847	7.90683	8.55383	8.17609	10.2635	10.133	11.7519	8.55579	8.72093	11.1901	11.2298	11.3738	10.2159	8.23592
2180	9.69719	9.09289	9.97001	9.14361	10.4155	9.06875	9.23561	8.82144	9.08272	10.1076	9.83139	9.38566	9.36169	10.0997	9.47293	8.86288	9.6979	9.5889	9.70328	10.1273	10.3199	10.2273	9.89323	9.93026	10.1818	9.17454	10.1179	10.0455	10.5085	10.1125	9.16519	9.1307	8.87009	8.83619	10.2281	10.345	9.09943	9.78327	10.0016	10.1943	9.8016	9.07934	8.74185	10.3337	9.9926	9.9926	9.51962	9.07552	10.1999
2184	6.24924	6.07417	6.13254	10.1228	6.12949	6.40299	6.09824	6.17883	5.95074	6.30288	6.18414	6.20636	6.46122	6.09521	6.54659	8.29605	6.09866	8.40674	7.56541	6.6592	5.79094	6.05163	6.19256	5.92558	8.12727	6.24576	5.92051	6.07258	6.3026	6.17586	6.21475	7.54861	9.32818	6.7783	10.6972	6.5052	7.00089	5.78097	8.51269	6.99441	5.91141	7.29089	10.5282	5.68927	9.6279	5.96201	8.24181	6.45268	6.55489
2198	8.76659	9.00922	10.256	9.91303	8.6083	9.96653	9.49832	8.76818	8.8863	8.79171	8.07229	8.65511	9.50389	9.31811	9.79295	8.46213	7.63386	8.48196	7.88889	8.32016	7.97988	8.22434	8.84112	8.2488	8.61666	8.4908	9.159	9.0861	9.30758	9.17653	8.70185	9.65698	8.24374	9.80949	8.21624	8.95418	8.43025	9.37744	9.57343	7.83752	8.9535	9.25832	8.47226	9.59993	9.1945	9.33832	9.29343	9.17701	8.95399
2200	7.75456	8.65087	9.44457	9.4609	8.72804	9.08994	8.64628	8.41566	8.48495	8.29107	7.49799	8.93382	8.69592	9.57105	9.20441	8.30915	7.96043	9.78415	10.2988	10.3314	9.62963	9.01069	10.0318	9.4808	8.43393	9.00839	8.17799	8.68674	8.18828	8.59977	8.10542	8.44606	6.74153	8.62504	8.45663	9.16596	8.37405	8.41775	9.51522	8.03479	6.70934	8.74382	7.47385	8.72546	7.8048	9.75166	8.82795	9.23478	8.9999
2217	10.5257	10.8926	10.5577	11.1518	10.8879	10.2914	10.5898	10.2026	10.5257	10.6797	10.254	10.7083	10.3942	10.2973	10.789	11.3801	9.85817	9.71963	10.2074	10.3423	9.85783	10.3438	10.3434	9.68281	10.3196	10.4164	10.0526	10.3398	10.7222	9.97622	10.372	10.6878	10.7739	10.2224	10.8041	9.75723	10.5803	10.7791	10.4838	10.5183	10.6134	10.4183	10.4722	10.6963	10.9552	10.2365	10.3633	10.3703	10.7294
2218	9.93867	9.30216	9.77929	9.51885	8.72227	9.73342	10.6977	9.5301	9.49397	9.99608	9.00818	8.70676	9.51678	10.4438	10.5481	0	8.27223	8.53269	9.8065	9.52388	9.15611	9.08293	9.61456	8.84898	9.73628	9.66609	10.403	9.16163	9.61435	9.83538	10.0438	9.1265	9.23884	9.91271	9.99844	9.50001	11.2433	9.53713	9.8588	8.82548	8.84633	9.89254	9.14707	8.66542	8.19154	8.7107	8.77338	9.79607	10.3857
2221	8.91296	9.07175	7.64468	7.93975	7.43883	8.24308	7.60344	8.22276	8.85843	8.43838	8.49399	8.40613	7.24015	8.2252	8.48016	8.75222	7.63709	7.70678	7.46263	7.69117	7.62755	8.21367	7.92375	8.36155	8.13046	8.09829	9.36853	8.89335	9.13718	8.60412	8.5243	7.72822	8.69376	8.42167	8.53196	8.661	8.4667	8.49215	8.99767	8.25545	8.53248	8.20072	9.07777	8.51547	8.01876	8.68473	8.59827	8.14846	8.38467
2222	9.59562	9.52095	10.163	8.89365	9.25358	10.37	9.0938	9.46023	9.1773	9.4868	8.86118	8.72333	9.77578	9.51596	10.0446	9.63823	9.18885	8.61265	9.20254	8.79793	8.86563	9.03839	9.31432	9.27419	8.81238	8.92691	9.41854	9.36199	9.07121	9.71077	9.3395	8.97295	9.04511	9.76305	8.37693	9.11419	9.02091	9.03919	9.5271	8.72035	8.92342	9.34524	9.16769	9.33975	9.44181	9.83173	9.11213	10.0695	9.01229
2225	5.83151	7.15702	6.01609	5.77485	6.4072	7.91069	6.39775	7.01659	5.91839	5.93308	7.06534	7.78263	6.88603	6.93506	5.93576	7.90528	6.44999	5.83151	6.24999	6.84661	6.07703	6.10303	5.82636	6.02204	5.84238	6.11101	6.61172	5.8057	6.82837	7.29512	7.56334	7.24515	6.0194	5.73088	5.9032	6.90784	6.3684	5.75819	7.16107	6.46906	6.95045	6.86443	7.40683	5.96487	5.76188	5.88458	5.71547	7.13351	6.13732
2227	9.48991	9.5274	8.75333	9.55479	8.60256	8.46128	8.47503	8.57245	9.08091	8.52383	8.09613	9.00969	8.35574	9.52829	9.59278	9.44967	8.37545	8.74618	8.57089	8.51365	9.04649	8.55368	8.89193	8.03941	9.00042	8.70294	9.50714	9.1253	9.12806	9.47644	9.05687	8.48453	8.61666	9.79066	8.66623	9.51731	8.98881	8.58362	9.51678	8.16695	8.47503	8.57387	9.12672	8.79437	8.43182	9.58938	8.71232	8.57771	8.67868
2229	9.34547	9.30898	8.51588	5.68844	7.82834	7.9426	8.50018	9.45265	7.42705	8.36851	8.08754	8.40542	8.80015	8.92342	8.67758	8.67169	8.51107	6.83846	8.64261	9.14572	8.86099	7.38533	7.26172	6.36589	8.80296	7.0381	9.29314	5.85478	9.06425	7.87195	9.11674	8.36348	5.68733	8.59554	5.71778	6.816	9.36939	10.1302	9.4639	9.36791	8.5424	9.34791	7.94484	8.88155	7.70951	8.11227	5.6321	9.50541	8.47457
2237	9.6822	9.2049	9.11674	9.41525	9.2879	8.97579	9.0982	9.38747	9.01984	9.86363	9.85543	9.51441	9.00818	9.56643	8.76262	9.62817	9.05834	9.04368	8.72907	8.96858	9.35838	9.31168	9.47644	9.24495	9.6328	9.0074	8.74127	9.07613	8.70755	8.67431	9.55906	8.68346	8.66204	8.79813	9.19568	9.35347	9.40514	9.36357	9.19359	8.95562	9.1307	8.5861	8.57719	8.72433	9.71042	9.02983	9.21649	9.10587	9.16673
2238	7.40037	8.92578	8.13783	6.93436	0	5.86388	5.95166	5.83151	8.61018	6.79429	8.81717	9.44707	5.78499	6.00801	6.12632	7.73622	9.02022	8.86033	5.81993	8.80581	7.65658	6.97461	7.24393	8.39404	9.08631	7.65765	6.8402	5.98068	7.66885	6.04093	8.72093	9.01586	6.43644	6.68996	8.79385	6.72725	7.50024	8.28095	5.93879	8.89365	8.34693	8.65642	8.9552	8.60594	7.33442	6.05378	5.92957	7.72434	8.18586
2251	7.22486	7.15141	7.11023	8.08733	6.63519	6.64471	7.91304	7.88871	7.60755	8.47563	7.13879	6.47397	6.67809	6.83245	7.74037	6.96481	9.79454	7.74553	8.81667	9.18991	7.4314	7.01857	8.8972	6.83245	8.42081	8.5124	7.05335	6.97603	6.79429	6.48971	7.1035	8.57051	6.86247	7.51948	6.56579	6.61077	7.90969	8.05729	8.80039	6.66498	8.52891	8.98419	8.24105	7.4314	7.40594	6.56963	6.57383	8.44856	8.31949
2255	8.42811	7.38989	8.35472	7.15151	8.20249	8.54544	7.91727	8.57771	8.72696	8.10084	9.27989	7.81667	8.44081	7.58838	7.46049	7.84723	9.43653	9.49699	9.14862	9.19061	8.99384	9.41558	8.47342	9.96082	9.10948	9.10829	7.83955	7.64685	8.0856	8.1094	7.97467	7.71605	8.36719	8.11555	8.02039	7.72977	7.58507	7.86124	7.92446	8.34693	7.77511	8.14673	8.30636	7.77586	7.35977	7.81616	7.90364	7.96069	8.3917
2256	9.56504	10.3474	10.8131	10.7386	10.2243	10.5559	9.94484	10.0012	9.9492	9.95689	9.83991	10.0893	10.0421	9.8121	10.1419	10.2248	10.1164	10.0881	10.1114	10.0382	10.1914	10.0519	9.88871	10.0166	10.2962	9.79482	9.24303	10.6775	9.48336	10.3906	10.3478	10.1728	9.46481	10.2833	9.90116	9.85917	9.56764	10.1841	10.0208	10.0994	10.1179	10.5546	10.3426	10.5819	10.1728	10.4454	10.2766	10.0954	9.99222
2257	7.92493	7.14804	8.01117	7.75614	8.00587	7.97731	7.5847	7.68463	7.83311	7.24181	7.93716	7.7744	8.29275	7.09485	7.56364	7.92034	8.80191	8.54582	8.79332	7.94507	7.94669	7.39965	7.80608	8.238	8.12859	7.98899	7.43628	7.52189	7.74553	8.10845	7.74037	7.78463	6.35485	7.02648	7.32144	7.01427	6.74033	7.00073	7.54731	7.11925	7.88058	8.08014	8.06508	7.46251	7.33848	7.42826	7.22405	7.23684	7.57616
2266	7.24793	6.85854	6.54987	6.91075	6.77726	7.00662	6.89175	6.98874	6.70312	7.28421	6.90439	6.63224	7.33052	7.56334	7.2349	7.38699	7.16764	7.1722	7.67092	7.81774	7.34741	7.24887	7.05984	6.63835	7.68226	6.36008	6.65573	6.58585	6.48692	7.42489	7.40067	6.38721	6.92428	6.41149	6.68851	6.9486	7.27257	7.27659	7.3145	7.03609	6.98992	8.34016	7.10785	6.3777	6.54	7.39707	6.88627	7.57806	7.23105
2271	7.22424	6.43422	6.78149	7.11832	7.40088	6.74766	7.22796	7.21158	7.17176	7.20225	7.21186	7.15276	7.2734	6.93868	6.93021	7.27599	6.97728	6.97632	7.02286	7.13549	6.70044	6.84915	6.70681	7.3417	6.96132	7.35773	7.32005	6.53007	6.86486	6.89115	6.91798	7.50862	7.11724	6.86547	6.88687	6.8944	6.87798	6.74773	7.0267	6.69982	7.01504	6.97427	7.26461	6.55504	6.72198	6.58466	6.70462	6.91419	7.36403
2273	7.82305	8.21302	6.35433	6.41409	8.48875	7.68525	8.36322	7.72944	8.53699	8.017	8.90952	8.41894	7.76471	8.56209	8.54521	7.15231	6.02336	6.55352	6.43826	6.03015	6.79634	7.93573	5.81904	6.50387	6.22137	6.84524	6.91295	8.95163	6.25299	7.11771	7.33198	7.68699	6.93885	7.84195	7.25074	6.63152	6.93308	8.1029	8.73004	7.12688	6.05076	7.4619	7.09344	7.45858	5.90546	8.08733	8.45614	8.40737	7.57361
2274	5.75621	8.21263	5.73585	8.11802	5.74013	8.1193	5.72752	5.76949	7.69079	8.17799	5.7653	5.97887	7.58716	5.65055	6.6652	8.65982	6.36008	5.7772	6.33543	6.6597	6.73411	6.73511	6.60484	5.72022	5.70154	5.7708	5.91105	5.84797	7.72293	7.59479	6.00011	5.95811	7.5922	5.82422	7.52794	7.41752	5.87536	5.75911	7.89494	7.35406	8.15464	7.61933	5.63152	7.01178	7.83927	7.61606	6.98795	5.69631	5.6748
2282	7.80279	7.16082	6.66541	7.11002	6.8873	7.48919	8.05133	8.88823	7.68667	8.15422	8.26526	7.46421	6.83521	6.33579	7.45044	7.5054	6.39682	7.12335	6.5929	7.14748	6.24247	7.06128	6.41333	7.34196	9.29398	6.46	6.49304	7.14259	7.84772	7.65849	7.39631	6.81067	8.40525	7.91662	9.41643	7.04028	10.0353	7.51429	8.11688	8.18316	8.01662	7.41856	7.85064	7.35004	6.4882	7.07645	7.58329	6.97023	9.54265
2285	5.81904	5.79416	6.0356	6.31978	6.59667	6.73779	6.3475	6.86859	7.63569	5.63684	7.22915	6.20326	7.37796	5.95201	6.0019	6.74859	7.97612	7.14163	8.4634	6.53647	6.7444	5.81181	6.18787	7.21514	5.9897	7.91727	5.80237	5.84126	5.89242	5.72022	6.3318	6.06246	6.27336	5.9675	6.10282	5.77198	6.23139	5.80301	5.87219	5.75171	5.63008	7.19119	6.10614	5.7333	5.69631	5.86658	6.15977	5.84213	5.98767
2286	10.6656	11.9601	11.5928	10.8672	11.1647	12.3108	11.7297	11.2237	11.31	12.1539	10.8015	10.9593	12.2114	12.1674	12.4663	11.8391	10.74	11.5748	12.0428	11.1665	11.2188	10.9418	12.2245	11.3075	11.0296	10.3806	10.5362	11.0264	10.6015	11.9532	11.3616	12.0824	10.4238	11.4208	11.688	11.875	12.0444	10.6922	11.1045	10.8004	10.6764	12.0584	12.0681	11.69	10.9334	12.2649	11.4239	12.0698	11.9161
2292	5.73826	5.78823	6.42527	6.68032	6.41652	6.48613	5.83552	6.59164	6.67355	5.65793	5.70414	6.48661	6.1987	6.13173	6.61398	6.18571	5.7333	5.71778	5.86865	5.69121	6.69003	6.18247	6.04147	5.73585	5.85354	6.42394	6.89175	6.31315	5.70606	6.25673	5.80352	6.67809	5.81904	6.34487	6.83983	6.18542	5.77759	6.0862	6.68164	5.72671	6.51093	6.52604	5.63741	6.64035	6.40763	6.34223	6.42817	5.9844	6.4109
2311	10.0502	10.0784	10.0526	10.0401	10.1283	10.3326	10.0817	10.5227	9.94405	10.4171	10.533	10.4961	10.0623	10.3492	10.0836	9.80233	9.13999	9.79039	9.18097	8.70755	9.16425	9.06597	9.4232	10.3411	9.84706	9.17217	10.214	9.71283	10.1131	10.3254	9.82582	10.5991	9.8781	9.91774	10.4679	10.0825	10.0132	10.0036	10.359	9.58152	9.81047	10.1841	9.7562	9.97651	9.73543	10.1582	9.74652	10.1999	10.4607
2313	11.8949	11.7997	12.0125	12.0362	11.7	11.5127	11.6478	11.7379	11.3543	11.6021	11.2949	11.6369	11.5149	11.5581	11.7982	11.5149	11.0139	11.4141	10.8783	10.8249	11.1798	10.7335	10.8656	11.1222	11.7654	11.1693	11.71	11.4481	11.9197	11.8245	11.5202	11.7231	10.9706	11.9609	10.8959	11.2739	11.5014	11.9523	11.7216	10.9042	11.4979	11.6282	11.5896	11.8691	11.6093	11.6282	11.6093	11.6156	11.3088
2314	5.73169	9.92986	9.8842	10.0273	9.52858	9.48581	9.25832	6.94379	9.39244	9.6406	5.73209	5.68886	5.89121	7.14612	5.73853	5.77446	5.80697	9.66899	9.84894	5.64514	9.52228	6.81619	10.0109	5.65566	9.02765	6.64471	8.86337	5.77198	6.92957	9.19697	5.70044	9.05364	6.65595	5.61369	9.3278	7.23717	7.08641	7.13666	9.7357	9.20886	6.59932	9.41616	9.58068	9.82751	9.71803	9.74147	7.0211	9.32107	7.16107
2321	7.31517	7.77182	7.04396	6.70442	6.94709	7.19266	6.60938	7.16107	6.92875	7.26437	7.21744	7.44905	7.34632	7.07645	7.53705	7.2339	6.95385	6.69114	6.73859	7.01017	7.4104	6.6115	6.75951	6.62835	7.49439	6.7105	7.04109	7.26665	6.87463	7.05146	7.5949	7.36995	6.57263	7.2943	6.81175	6.70975	6.95362	6.96201	6.89662	6.88929	7.67763	6.47204	7.02845	7.18173	7.18904	7.21711	7.13448	7.61325	6.82252
2323	10.0208	10.8561	10.9007	9.70421	10.3423	9.814	10.1749	10.2525	9.8146	10.1488	9.04286	9.7778	9.62021	10.0328	9.66498	9.82751	8.89819	8.92734	8.95146	8.5847	8.62185	9.17604	8.44939	8.53887	9.15373	9.40624	10.0846	9.89494	10.0237	10.1762	9.63918	10.3654	9.0022	9.61844	9.52535	9.28155	8.98319	9.76733	9.08887	9.44208	10.2792	9.51962	9.80688	10.7481	9.32314	10.1926	10.0379	9.49699	9.64715
2327	11.2061	11.4368	10.6433	10.7945	10.5744	10.4944	10.6269	11.0653	10.8746	11.3484	10.949	10.6068	10.3192	10.6803	10.9438	10.9587	10.4277	10.0321	9.58152	9.59309	9.89737	10.3361	9.94362	9.50411	10.8019	10.1373	11.0021	10.4171	11.0889	10.9197	10.9253	10.4722	10.5799	10.9952	10.2019	10.7556	10.7235	11.1195	10.1852	10.4957	11.5518	10.6355	11.2518	11.0312	11.2758	10.7045	10.6632	10.8466	10.464
2329	7.45817	6.97012	6.72347	6.86865	7.51136	7.22558	7.23367	7.17641	7.43099	7.09359	7.90364	6.88639	7.13234	6.95908	7.5286	7.33588	7.30107	6.62509	7.05711	7.2207	7.29043	7.69152	6.85847	7.26377	6.59726	7.51726	7.88279	7.05206	7.37396	7.27285	7.72418	6.78071	6.87846	6.93541	7.08051	6.96898	7.41271	7.21278	6.47437	7.38968	6.76956	6.73424	6.7412	6.80589	6.88161	7.28417	7.03767	7.73333	7.20418
2330	6.11565	6.00846	9.06546	6.31468	6.08536	5.87036	9.23534	7.52337	6.94379	9.30433	6.18522	7.0631	9.68637	7.25837	8.26618	9.37805	7.31234	6.18335	7.9234	6.7333	7.98186	7.38934	8.22722	6.06684	6.16346	6.56338	5.91176	6.85718	6.39783	6.98254	7.61486	6.78441	6.02807	9.44076	6.6592	7.93477	8.93357	5.90069	6.59194	8.22927	7.25365	6.72123	6.25449	5.9675	7.12243	6.50056	6.30025	5.9339	8.62138
2331	6.34785	6.49304	7.49007	6.95466	6.25785	6.03713	6.09124	6.29307	6.19373	6.59947	6.10126	6.44188	6.10987	5.99676	6.85909	6.23072	6.08231	6.5555	5.94704	5.92051	5.83889	5.89865	6.27787	5.8246	6.24812	6.01432	6.17685	5.87779	6.05238	6.04407	6.49162	7.02451	5.82245	6.56194	5.8876	5.86547	6.01156	6.36225	6.60013	6.14319	6.0419	6.82611	6.34601	6.12775	7.51066	5.9716	5.88361	7.61969	6.01289
2333	11.6471	11.7661	11.8472	11.791	11.466	11.3985	11.3113	11.3689	10.8735	11.5081	11.052	11.3869	11.4214	11.8099	11.6907	12.0078	11.104	11.2353	11.1693	11.4264	11.622	11.2506	11.5418	11.0439	11.5378	11.1173	11.1947	11.7824	11.3671	11.7997	11.6	11.3194	10.9186	11.9908	10.814	11.6485	11.4277	11.6835	11.6148	11.4042	11.6044	11.4149	11.6267	11.8375	11.8359	11.7107	11.4966	11.6347	11.3201
2336	11.6516	9.09709	10.9943	10.9369	11.8743	11.4208	11.6267	11.2579	11.8282	11.5868	12.5565	11.72	11.7364	10.7362	10.9996	10.9257	8.1602	7.89788	8.77265	7.86397	9.40217	8.15557	8.74673	8.87682	10.3751	7.60432	10.8727	10.4243	11.1117	11.3373	11.5215	11.0171	10.2179	9.42608	10.8896	10.0943	9.62394	9.70885	10.478	10.2604	10.4924	11.0691	11.0975	9.70766	10.322	8.82957	9.05712	9.22877	10.932
2340	7.95831	8.52078	8.53096	8.66396	8.73471	8.67777	8.42388	8.41591	8.48802	8.33793	8.08204	8.46736	8.49314	8.08302	8.21747	8.11773	7.83073	7.84359	7.84772	7.63386	7.76569	7.28636	7.48959	7.82482	7.58612	7.79994	8.06139	8.14441	8.661	8.50469	8.41683	8.78918	8.07758	8.3586	7.61806	7.99334	8.3338	8.34315	8.53269	8.57952	8.57451	8.55368	8.70724	8.33331	8.04057	8.30254	8.06662	7.97072	8.55411
2343	14.7047	14.6564	15.133	15.4202	14.8233	15.3337	14.5155	14.5641	14.5737	14.7215	14.2843	14.6826	15.095	14.9025	14.6054	14.7598	14.9684	15.0094	15.1682	15.2801	14.9456	14.6992	15.095	14.2368	14.7101	14.6887	14.3309	15.025	14.6667	15.1412	14.8041	14.915	14.1833	15.0402	14.134	14.5204	14.8294	14.7531	15.1682	14.5688	14.8169	14.8294	14.8103	14.6322	14.7047	15.3135	14.5688	14.9379	14.5495
2346	12.8719	12.3611	11.866	11.967	11.9214	11.9513	12.732	12.9324	12.587	13.1207	12.5153	11.9404	11.743	12.7447	11.9427	12.9796	12.3469	12.7244	12.7521	12.6368	11.69	12.3995	11.5663	11.4252	12.708	11.6	12.7499	13.1084	11.9096	13.1226	13.1049	13.0723	12.3261	12.3108	12.3865	11.8782	12.3551	11.9934	13.0595	12.6933	13.1	13.0006	12.8329	11.9542	11.8282	12.9172	11.8924	12.9942	12.5153
2348	8.02802	8.20745	8.5747	8.24866	8.19154	8.46393	7.97943	7.63903	8.09702	7.97943	7.81667	8.05235	7.9484	7.44454	8.35648	7.76569	7.41969	7.12969	7.48549	7.22166	7.41956	7.67557	7.34724	7.33508	7.24882	7.43607	6.9442	7.20399	7.65687	7.42875	7.20728	7.19285	7.16177	8.05799	6.97052	7.63569	7.24039	7.89991	7.40413	7.71771	7.08552	7.42261	7.65825	7.42548	7.55318	7.56413	7.82368	7.35664	7.7326
2353	10.0332	8.83352	8.71678	8.23566	9.49519	8.98691	9.48107	9.50118	9.63943	8.45156	8.55023	8.36031	10.4203	8.15937	11.008	9.26557	9.32314	8.92224	9.94887	9.81789	8.27262	8.71161	9.29622	8.85644	8.7472	9.65421	8.38851	9.20388	10.2074	9.98107	8.79835	8.8855	8.30811	9.36199	8.69126	11.1267	8.43737	8.47278	8.46259	8.15642	9.95448	8.90246	8.32454	8.81	7.23348	9.4639	10.1422	10.0201	7.661
2361	5.92228	5.9604	5.94159	5.94576	7.61911	5.75171	6.06822	6.12714	6.26864	5.85663	6.45488	5.9339	5.94819	5.89278	6.0803	5.82359	7.94036	9.59812	9.05712	8.24779	8.26982	9.05972	7.76313	9.37692	6.75812	8.6411	6.65828	6.33809	6.05796	5.91792	5.8179	5.80301	6.82327	5.69728	8.03645	6.37237	6.01664	6.53962	5.67032	6.24209	6.19198	6.4445	6.26818	5.7772	6.14632	5.92593	6.92452	6.78622	6.96006
2367	8.1602	7.91084	8.58572	8.35524	8.25496	7.97009	7.92625	7.93655	8.07422	8.08426	8.13737	8.49809	8.0671	8.00162	8.45815	8.85102	9.58747	8.73816	9.02845	9.40544	9.20441	8.3751	8.6505	8.7091	8.31432	8.3589	8.29107	8.35648	8.72118	8.76558	8.4908	8.13476	8.27333	8.29476	8.27292	8.56466	8.7134	8.03699	8.23172	8.21593	8.09077	8.01355	8.47489	8.19836	8.31392	8.18784	8.13308	8.09208	8.46393
2368	7.1397	7.03685	7.5659	7.45834	7.52061	7.57248	7.55349	7.79885	7.97858	6.9014	7.10235	7.633	8.04166	7.27017	7.09265	7.6807	8.11825	6.94431	7.33641	7.60403	6.99133	7.09652	6.8127	7.16565	7.0205	6.80576	6.771	7.08167	7.55025	7.84195	7.03713	7.6883	7.15702	7.08362	7.9653	6.92116	7.0451	6.72765	7.38238	6.82106	6.95345	7.43169	7.29316	6.81251	6.46138	6.64293	6.55002	6.76897	7.67417
2377	8.74949	8.72008	9.14115	9.18002	8.42146	8.86001	9.02983	8.43	9.08112	8.21938	8.56982	8.27527	8.87145	8.86719	8.90221	8.28684	8.12064	7.97921	8.11904	8.30563	8.68331	8.79385	8.62138	9.07019	8.48114	8.65747	9.09685	9.17046	8.147	8.21559	8.81372	8.24268	8.66116	8.59623	8.22563	8.77396	8.52108	8.79766	8.67108	8.59305	8.04404	8.46978	8.4152	8.82999	8.5524	8.16463	9.02142	8.94722	9.33242
2395	10.2894	9.45637	10.2327	9.93148	9.59529	10.4584	10.2887	10.331	10.0158	10.4722	10.1814	9.49919	10.6618	10.4238	10.8984	10.6077	11.3634	11.5222	11.9189	10.8954	11.5263	11.217	10.6447	10.7977	11.2231	10.7092	10.4111	11.1976	9.78504	10.4594	11.0412	10.552	10.9064	9.78826	10.4988	10.0401	10.8827	10.5253	10.2474	10.616	10.4519	10.7857	9.72266	9.9193	10.6433	10.8253	9.8674	10.5494	10.6211
2398	8.02736	7.31741	8.01843	6.93226	8.03772	6.87591	7.45716	7.01294	7.18119	8.07782	8.78253	7.03511	7.19972	8.36348	7.34855	6.48398	6.68136	7.74896	6.82975	8.67169	8.39006	8.64815	8.39976	7.47766	8.27751	7.9822	8.55038	8.32193	8.80039	8.18495	7.13295	7.37839	8.90726	7.04985	8.73523	8.77338	7.27668	8.59223	8.38225	7.79364	7.48891	6.80148	6.53354	8.80221	8.46024	7.94036	7.17833	6.68164	8.47503
2399	6.19831	6.56895	6.4689	6.48461	6.19324	6.27714	6.00979	6.59216	6.36494	6.57151	6.41802	6.57383	6.35921	6.66808	6.35921	6.88131	5.85317	6.08799	5.99877	6.22977	5.81334	6.01554	6.13193	6.05796	6.12202	6.06609	5.95684	6.54046	6.57098	6.37916	6.6214	6.18473	6.20123	6.55671	5.9749	6.36632	6.36129	6.56134	6.32719	5.82321	6.35677	6.09511	5.91105	6.10105	6.1299	6.29107	6.57548	6.39902	6.20559
2406	5.80352	9.97715	6.02248	5.78395	8.88113	10.3217	6.13091	9.58216	10.4285	6.15407	10.4788	9.2912	6.08231	9.54377	9.57885	6.0663	9.62963	9.45832	8.18755	9.40088	5.82686	5.91733	5.91212	9.59278	8.91872	5.70989	5.97069	9.83949	5.82774	9.74117	10.6821	10.183	5.8057	5.74013	8.8654	9.29981	5.87159	6.05796	9.30245	9.1265	10.5174	9.8347	9.78541	9.53713	6.03168	9.7562	9.37953	9.76274	9.25896
2407	11.6044	11.6191	11.4585	11.4122	11.7077	11.6107	11.4519	11.4474	11.5511	11.6586	11.5692	11.8151	11.5657	11.6171	11.6339	11.7793	12.4738	12.3897	12.3801	12.3642	12.1899	11.9723	12.3908	11.9739	11.8863	11.8557	11.6093	11.4681	11.4493	11.4291	11.549	11.4087	11.8084	11.4353	11.6716	11.5463	12.0584	11.7266	11.5363	11.7047	11.7535	11.4395	11.5378	11.4754	12.0238	11.4493	11.5707	11.9523	11.6767
2412	9.01801	9.22781	6.91034	7.11023	6.45846	9.32404	7.04801	8.87195	8.99442	9.04368	6.77074	9.14447	6.91957	7.14778	6.97245	6.63777	6.50622	6.46744	8.46371	8.365	6.6123	6.7107	8.63291	6.65254	6.75105	6.53208	9.32653	9.17297	9.28585	7.10246	7.19344	7.05448	8.968	6.64828	9.22061	9.01103	6.43372	9.32107	8.96858	8.58756	9.10337	8.98923	8.88502	9.36002	6.71438	9.23452	9.05364	6.84983	8.75095
2413	8.41149	9.07101	8.35498	8.72907	8.53418	8.1049	7.97097	8.05799	8.4634	8.20098	8.15797	7.97974	7.66896	8.48603	9.01526	8.15035	10.1728	12.3919	10.7476	9.20522	10.7849	10.2323	10.1586	11.4283	10.8566	11.673	8.96715	9.14542	8.51079	8.5189	8.54493	8.69487	7.71159	8.76889	8.32685	8.24129	8.30563	9.51731	8.80114	8.32039	8.80635	9.2237	8.42962	10.1538	9.00042	9.50932	9.23376	8.66045	9.9413
2415	11.7953	13.0244	11.859	12.6845	12.1381	12.9696	12.2639	11.8426	12.8691	13.0228	11.6767	12.8462	12.7447	12.5369	13.3018	12.8568	13.2046	12.5484	13.264	13.4901	13.2385	13.0211	13.3564	12.6798	12.3233	12.4489	12.2639	12.7168	12.7141	12.722	11.9805	12.2274	12.889	11.8823	12.6834	12.8625	13.002	12.5792	12.9583	13.1226	12.7772	12.8026	11.9875	13.2497	12.8476	13.3877	13.1856	12.6933	12.7696
2435	5.68844	6.53485	6.52279	6.58935	6.47878	6.41493	5.74333	5.70154	6.27474	6.61879	6.29589	5.71547	6.61704	6.3531	6.72563	6.45007	6.36632	6.22806	6.31817	5.78331	5.65254	6.65432	6.44311	5.73853	6.4574	5.65835	6.31978	6.40468	6.72434	6.43339	6.75012	5.74547	5.50376	5.75502	5.62676	6.4477	6.43892	5.70414	6.41743	6.49217	6.1441	6.52813	6.22271	5.67704	6.55838	6.49304	5.73088	6.21533	5.59844
2440	6.92146	6.19295	6.25421	6.2843	6.99475	7.09244	6.79319	7.11333	7.39355	6.88458	7.48605	8.22927	6.90242	8.29127	6.42127	5.99497	6.31028	6.46583	6.38985	8.25993	6.04288	7.07051	7.18982	6.12305	6.40434	6.38002	6.29444	6.389	7.3314	6.82087	6.3722	6.75072	7.25589	6.35039	8.62165	6.72123	9.38955	6.47421	6.75812	9.13963	5.87609	6.4989	7.31625	5.78331	6.04666	6.19675	6.50465	6.31486	8.39042
2442	8.79485	10.1976	10.039	9.98289	9.09656	8.86719	9.72606	9.65357	7.83424	10.1365	9.96082	8.3818	8.7763	8.97973	9.92952	8.53664	10.0382	8.63238	8.51724	10.0519	8.65936	10.1917	8.61466	9.30898	9.60079	8.71725	10.1004	8.5027	9.77207	8.70818	9.64586	8.92115	10.1637	9.95479	8.49578	9.07831	9.70134	8.55411	8.83112	8.4162	9.75267	8.68567	8.80702	9.3487	10.1739	9.68132	9.94642	9.09472	8.60958
2443	5.92252	7.78185	8.34258	5.86658	6.0356	5.76438	5.68039	5.96304	5.60652	5.87998	6.18306	5.76582	6.25074	5.68733	7.69221	5.94819	9.04219	7.64913	7.49835	8.31564	6.38122	8.54892	8.44835	7.80397	6.75832	7.36233	5.68886	6.42709	5.73612	6.62712	5.81841	5.66202	6.52558	6.45276	6.45146	7.15837	5.64643	7.10261	5.68886	5.7798	7.4429	5.74147	5.80697	6.58682	7.73752	6.59608	6.71533	5.96852	5.66906
2444	8.28458	7.91111	7.74503	8.34798	8.1952	8.65087	9.07101	8.62697	8.44378	8.29853	8.89435	8.24522	9.02957	8.61414	8.60504	8.55059	8.69411	8.48673	8.53785	8.44876	8.56419	9.22471	8.53383	9.33348	8.89693	8.30378	8.69676	7.72394	8.22388	8.71185	8.31338	8.12427	8.99337	7.60308	8.86563	8.49003	7.79856	7.78428	7.98096	7.84568	8.21699	8.71232	8.30136	8.39147	7.40943	8.47994	8.78604	7.67753	8.38492
2459	9.29398	9.64463	9.62217	9.83366	10.1286	9.35173	9.02691	9.87371	9.12914	8.55967	9.70388	9.70388	9.34908	8.79909	8.33846	8.96743	10.2341	10.2654	10.1218	11.1414	10.6834	9.96545	9.74562	11.2439	9.11542	10.1394	9.97692	10.1492	9.75349	9.43496	10.2521	8.99603	9.51819	9.70134	10.4864	9.56001	9.59993	10.3176	9.66526	9.5301	10.0446	9.59278	9.90912	9.81142	10.0105	9.31811	9.74183	9.8284	10.1172
2460	6.61165	7.08331	6.18335	7.30879	7.58552	6.28897	7.33866	6.83852	5.93308	7.07692	6.60498	6.80665	6.37426	7.02264	6.57571	6.34504	6.26947	6.76017	5.96521	7.07719	7.09913	6.69128	7.06315	6.58198	6.31835	5.98181	6.81162	7.80672	6.28815	7.56978	6.53269	6.45472	6.28045	7.18365	7.78739	7.25168	6.0319	7.70524	7.41923	7.27317	6.19646	7.57342	7.30279	7.31275	8.17609	7.06166	7.15462	7.76109	7.37306
2462	7.01775	8.20506	6.04299	5.80697	5.93202	7.52337	5.67201	7.5477	7.34025	5.9565	7.29016	7.81127	5.64714	6.00579	5.89374	5.70003	5.61879	6.5121	5.74839	7.29866	7.11987	6.62357	7.28417	5.61995	7.28645	5.70318	7.69376	6.06353	7.51183	5.94193	5.63741	5.76871	5.7236	5.67088	7.31463	7.60157	7.39686	7.95074	7.71486	7.09673	6.59283	7.34465	7.21557	7.37899	7.61882	7.3858	5.68844	5.85441	5.93914
2463	5.68414	5.70606	5.53932	5.8581	6.05689	5.7755	5.61719	5.69852	5.75237	5.62777	5.98677	5.74213	5.83552	5.65892	5.84101	5.68122	10.0201	9.02845	9.96691	6.42768	8.25594	6.45529	7.47569	9.61844	6.95085	9.50563	5.72954	5.61369	5.67788	5.67201	5.53764	5.58779	5.73021	5.62777	5.61719	5.55537	5.61602	5.82774	5.77759	5.66625	6.18414	6.73531	5.75819	5.55923	5.85478	5.56697	5.586	5.65566	5.72509
2464	13.5464	13.8567	13.5108	13.8142	13.928	12.8289	12.8476	12.6786	13.0106	13.1084	12.3682	13.0949	12.8798	13.448	12.8345	12.3434	12.2964	12.2759	12.3939	12.317	12.9669	13.1624	12.6382	13.0195	14.0453	13.7414	13.8041	12.4017	13.4565	12.6681	13.0755	13.6899	12.7422	12.9444	12.9035	12.9199	12.4794	12.6894	12.8128	12.2818	12.9683	13.5839	12.2974	13.7414	13.9486	13.0982	13.5525	12.4017	12.7499
2468	6.86865	6.96864	7.7744	7.94785	7.60021	8.0216	6.80103	8.19683	8.08864	7.83424	7.01615	7.26753	7.3759	6.75184	7.03511	8.06859	7.65566	7.65027	7.42502	7.35515	7.67092	7.92222	7.93611	8.15712	7.72553	7.25664	7.81774	7.63015	7.7835	7.33729	7.53616	7.99517	7.7653	6.99009	7.26975	6.86431	7.76145	7.59748	7.99936	7.25837	7.60817	7.78428	8.04	8.32561	7.58198	7.70579	7.49906	6.85231	7.70363
2470	8.29939	6.60931	6.93436	8.17964	9.33042	9.46059	8.21917	8.36569	7.70133	7.10251	7.44717	6.58979	8.01775	11.0818	7.13899	7.7105	6.54995	6.50819	7.17937	7.45899	6.82043	6.85076	7.83022	6.44311	7.33795	7.05464	7.05206	6.6847	8.50689	8.49605	7.28504	6.86486	9.07462	6.5015	9.22028	7.37211	9.08344	6.90224	7.23105	8.09286	6.8198	8.94052	9.42794	6.52635	6.77492	7.0984	9.94014	7.7421	8.55721
2471	10.5604	10.9068	11.0785	10.2517	10.6337	10.6095	11.0011	10.4395	10.2836	10.5704	10.6366	10.9619	10.4696	10.3341	10.915	11.3955	10.0414	10.242	10.355	9.96545	10.3736	9.80459	9.92411	10.2434	10.1243	10.5692	10.9485	10.4438	10.4168	10.7386	10.78	10.7986	10.0512	10.5315	10.3254	10.2393	9.98743	10.6019	10.513	9.91838	10.8926	11.1953	10.5433	11.0296	10.2446	10.1538	11.401	10.932	10.7754
2472	8.37908	6.7192	8.68497	8.72629	8.48903	8.54037	7.2359	7.22901	6.95776	8.39559	8.03138	7.14758	8.56845	8.15867	7.58507	8.03026	6.6198	7.06203	8.41913	8.29673	8.28808	7.20945	8.35164	8.15892	8.23729	6.90039	7.23926	8.49783	6.56602	7.46162	8.46847	8.56043	8.41591	7.15392	8.46371	7.27778	8.19612	6.88627	8.58494	8.05917	6.35249	7.3238	6.78058	7.70095	6.75091	8.63747	8.57877	7.11796	6.92116
2475	6.29198	5.79891	8.30091	10.8245	9.74241	6.5577	6.37908	5.98564	7.70325	5.77759	6.36008	8.62455	7.14395	9.78612	6.67053	8.93959	6.05421	6.54115	8.16603	9.11735	9.76659	7.61555	7.38092	5.85761	5.84524	10.3192	9.03897	7.81936	6.48549	8.92396	6.18845	11.693	6.02423	8.31831	10.6324	8.57679	5.90713	7.95111	7.14778	6.34618	5.95684	8.73142	6.1303	8.48925	9.69034	6.8337	8.70133	6.84568	8.24442
2478	12.0698	11.142	11.4687	11.9461	11.0418	11.4049	11.1222	11.8691	11.8238	11.4808	10.8604	11.217	11.802	11.872	11.9231	11.9908	11.0763	10.7941	11.3602	11.5868	11.3921	11.4214	11.537	10.4281	11.6893	11.1295	11.7698	11.7872	11.5028	11.8282	11.8831	11.305	11.2857	12.1221	10.7645	11.4402	11.0395	10.8969	11.9387	11.2102	11.0736	11.2006	10.9552	11.1982	11.6643	11.7808	11.2043	11.0584	10.432
2480	8.63614	8.0938	8.33515	8.31797	8.80931	8.77294	8.48216	8.90848	8.97376	8.44023	9.26834	8.78433	8.81219	8.31403	8.66623	9.0368	10.1769	10.5058	10.2509	10.0123	9.56227	9.89033	9.42608	10.6652	9.6236	9.61656	8.40025	8.39976	8.69991	8.84616	8.83649	8.97191	8.31497	8.53699	8.84321	8.53914	9.11906	8.59554	8.88113	8.79936	8.84198	8.99767	8.96217	8.78918	8.28764	8.8414	8.66045	8.07037	9.53159
2481	12.4771	12.4374	12.1748	12.4374	12.1636	12.1596	12.822	12.7521	12.7232	12.3388	12.3211	12.1002	12.7422	12.3908	12.9338	12.7028	12.4027	13.0064	12.2862	12.5088	12.24	12.9696	12.5277	12.1938	12.6316	12.8414	12.3611	13.0497	12.5554	12.8568	12.594	12.6945	12.562	12.9882	12.5713	12.352	12.6994	12.6957	12.2274	12.3985	13.1679	12.7129	13.1606	12.9751	13.2568	12.2639	12.7685	12.8543	13.0545
2482	8.814	8.51617	8.73068	8.59449	9.16384	8.4392	8.654	8.81014	9.11497	8.53612	9.59741	8.9125	8.86099	8.59412	8.43025	9.14819	10.5319	10.7886	10.7349	10.1463	10.2953	9.81665	9.7357	10.6706	9.63123	10.2822	8.62212	8.84927	8.74871	8.85017	8.9475	8.64527	9.25062	8.57548	9.48914	8.61639	8.88975	8.5066	8.59536	8.79556	8.37878	9.1544	8.85311	8.73573	9.18468	8.55177	8.61112	8.6079	9.1408
2485	9.57947	10.0418	9.48708	10.5394	10.4292	10.5982	10.1626	10.2616	10.4972	9.72969	9.7357	9.67501	10.3492	9.65553	10.677	9.79066	10.2063	10.3581	10.2327	9.64463	9.73282	10.5138	9.63618	10.183	9.55828	9.98148	9.21227	9.66421	9.54355	9.51904	10.3515	10.0689	9.87478	10.3889	9.54838	9.62394	10.1104	9.30487	9.71963	9.5346	9.33615	10.0928	10.1875	10.2627	10.3802	10.5148	9.4701	10.0332	9.49774
2486	9.91991	10.1447	9.93956	10.3906	10.3682	10.511	10.214	9.77837	10.027	10.3787	10.081	10.2059	10.1505	10.1276	10.5286	10.3192	11.4585	11.4593	11.3765	11.2365	10.9577	10.7826	10.9801	11.0213	10.6155	10.716	10.2815	10.7284	10.3802	10.3119	10.3446	10.3746	10.4035	10.2389	10.3415	10.4758	10.612	10.5058	10.6371	10.3366	10.2659	10.2258	10.3254	10.2211	10.6099	10.4042	10.3358	10.6864	10.6039
2487	13.1294	11.9222	12.3272	13.3919	12.7949	11.7824	13.0258	12.8517	11.3731	13.194	11.761	13.088	13.3388	13.4586	13.4004	12.351	11.1953	10.8993	11.3093	12.5823	11.7092	11.0606	13.0772	11.1722	11.2781	12.8233	13.4777	12.4151	11.4016	11.8305	11.9551	13.1923	12.7607	13.5818	10.9238	13.1421	12.9535	13.4284	13.448	11.063	13.773	11.9782	13.4004	11.859	13.3941	12.353	12.2036	13.3724	12.6327
2488	8.81961	9.11005	9.45854	9.41016	9.29037	9.46941	8.85689	8.85944	9.16961	8.93178	9.04219	9.33446	9.46349	9.40088	9.79328	9.22142	9.31811	8.92525	9.50743	9.52681	9.30035	9.18148	9.59495	9.37051	9.18216	9.03897	9.06737	9.5301	9.50907	9.21367	9.35721	9.34547	9.16703	9.16985	9.12591	9.45344	9.91545	9.58484	9.27565	9.16235	9.30171	9.26211	9.31997	9.47293	9.08112	9.67109	9.24223	9.26653	9.70714
2489	9.28684	10.0821	9.84429	9.83775	9.45938	9.82649	9.38344	9.4588	9.1945	9.64126	9.03752	9.50879	9.79097	9.81569	9.66158	9.6567	8.6085	8.61491	8.66284	8.86786	9.25455	9.07019	9.3395	8.60958	9.6279	8.93809	9.81989	9.71308	9.69278	9.48789	9.8209	9.32927	9.32487	9.94441	9.50766	9.25666	9.1119	9.51765	9.07811	8.8574	9.45911	9.39284	9.31773	9.66799	9.71464	9.7713	9.472	9.16052	8.93687
2491	7.99603	7.92128	9.42443	7.82762	8.26595	8.28043	7.78201	8.43595	8.31189	9.3854	8.43025	9.8633	8.60328	9.27109	9.58338	9.53072	8.99086	7.42331	7.46982	7.26395	8.87763	7.54311	8.80039	8.89874	7.52111	7.23822	8.9637	9.13999	9.70799	8.08083	9.56818	9.41335	7.56016	9.11735	7.81977	9.27739	9.61224	9.15296	7.78084	7.83777	7.64667	7.5662	7.82595	7.48134	9.23784	7.95658	9.05735	7.57271	9.61224
2492	7.15055	8.00551	6.04407	8.60168	8.42498	8.62885	5.92428	8.313	5.95201	8.24072	8.61389	8.30378	5.87573	8.08059	5.97535	8.49554	9.23452	9.5409	9.45832	5.92781	5.82598	5.86865	5.90546	6.04558	9.29367	8.74562	8.02119	8.479	7.18247	6.0393	8.4612	8.38913	7.86035	5.92252	5.9101	5.81118	8.43531	6.05689	5.93728	5.86327	8.78253	7.26377	8.9074	8.46922	7.05346	8.42004	5.89542	8.25993	8.7642
2495	7.67183	7.74803	7.13889	7.52713	7.84195	7.15912	7.91493	7.55033	7.79885	7.32273	7.26014	7.46502	7.54043	7.91798	7.8582	7.67603	7.42402	7.1949	7.62245	7.10287	6.92428	6.87299	7.14829	7.25701	7.38878	7.49692	8.04109	7.00351	7.45076	7.98305	8.08059	8.57704	7.08162	7.4383	7.70544	6.75489	7.34956	7.36792	7.83939	7.06193	8.70491	7.89139	8.03241	8.20302	7.38989	8.41865	7.96755	7.1768	7.96624
2496	8.86248	10.3906	10.3009	9.79872	9.52535	10.0139	9.09846	9.98407	9.80877	8.94818	9.40725	10.3319	9.72575	9.5783	9.19759	10.4256	8.50186	8.66795	8.75976	8.27896	9.32727	7.70849	8.08331	8.72191	8.14594	8.90927	9.38626	9.88053	9.77708	9.92859	9.71433	9.75656	9.51856	10.2344	9.29914	9.18199	9.16186	9.59993	9.33812	9.39869	9.06829	8.48322	8.41149	9.37516	8.00726	9.64194	9.65833	9.22653	8.56873
2501	7.34465	8.06035	8.73816	8.00215	7.85311	7.57833	7.17077	7.80952	7.57926	7.68643	7.24322	7.88391	7.3629	7.398	7.55025	7.8311	7.45752	7.16027	7.11889	7.73118	8.09634	7.5753	7.90778	7.64096	7.691	7.36416	8.08465	8.44081	7.45634	7.67165	7.59264	7.70544	8.11312	7.73001	8.28357	8.31248	7.64995	8.38492	7.37899	7.41589	8.29605	7.44831	7.4767	7.93911	7.45439	7.74726	7.60458	8.36719	7.83051
2502	7.54758	8.05917	8.2149	8.23348	8.22058	7.94819	7.4314	7.55181	7.63433	7.67683	7.41752	8.0227	7.65687	7.96069	8.09077	8.23526	7.40489	7.51066	7.26873	7.23424	7.44019	7.16082	7.19714	7.47417	7.20084	7.34368	7.85437	7.83424	7.72853	7.89605	7.94112	8.2312	7.27257	8.12765	7.09066	7.82147	7.30631	7.98559	7.76283	7.22929	7.72576	7.68602	7.57248	8.1805	7.4668	8.20849	7.75528	7.54292	7.5217
2509	7.85484	7.09417	7.75158	8.64628	9.53892	8.73935	7.30595	9.72445	9.95416	7.87734	7.66167	7.10261	10.1679	9.98703	6.60601	8.52912	12.6894	7.75492	10.8588	13.0153	10.0386	11.866	11.6	6.54751	7.26563	7.91191	8.56355	6.85101	7.8519	9.15581	9.88053	7.22195	7.46781	7.7919	11.5609	6.70811	10.9389	6.70709	6.63648	11.4073	6.30098	7.55235	9.99507	6.47918	6.92428	8.97742	8.98514	8.95444	7.63641
2511	9.42443	9.28496	9.15108	8.88311	9.14572	9.26371	9.59779	9.099	9.27565	9.75039	9.64219	9.13963	9.6683	9.51563	9.62727	9.1687	9.62115	10.0438	9.80426	10.1724	9.59918	9.8065	9.43168	9.02665	9.68097	9.58913	9.25544	9.43332	9.45072	9.26159	9.49481	9.36853	9.14841	8.8231	9.47807	8.99851	9.54232	9.06846	9.55338	9.82421	9.43847	9.38747	9.21145	9.22615	10.003	9.15552	9.07613	10.0259	9.51333
2514	10.1906	9.90313	9.51819	9.44485	9.581	10.0109	9.11567	8.60374	9.19271	9.92348	10.0914	9.71253	9.90116	9.95311	10.1509	9.68875	10.0276	9.71042	10.7064	9.85348	10.5273	10.283	10.3411	9.74562	10.1917	10.5241	10.3642	9.41588	9.46716	9.14542	10.1419	9.1119	9.80949	9.27435	9.15156	9.40907	9.71403	9.26211	10.2751	9.19359	9.63644	10.2619	9.68875	8.8855	10.2408	9.64992	8.77581	10.2601	9.75976
2519	9.74342	9.87877	10.617	10.658	9.51111	9.68195	10.4957	9.61816	10.4944	10.7561	9.3786	10.615	10.6233	9.83735	9.9001	9.74241	10.5657	10.7571	9.80266	9.80233	10.5636	9.97692	10.4673	9.98256	9.82515	10.1273	9.59779	9.70302	10.7754	9.74147	9.6177	9.768	10.5236	10.9042	9.81755	10.5661	9.85199	9.61875	9.98085	9.87275	9.5699	10.7045	9.71336	10.3678	10.4999	9.57075	9.75201	9.50259	10.2945
2529	8.39612	8.00028	8.44815	8.5463	8.7316	8.21396	8.02011	8.14741	8.55086	8.01336	8.83275	8.33424	8.72282	8.42317	8.16438	8.55455	10.2104	10.7312	10.3818	10.5996	9.79735	9.87987	9.53337	10.488	9.44125	9.78193	7.79029	8.61591	8.51345	8.2218	8.00551	8.30177	8.44835	8.16032	8.5626	8.49746	8.35942	7.99489	8.13641	8.53745	8.83817	8.28904	8.67484	8.17181	8.54297	8.22646	7.98953	8.03789	8.37472
2531	11.3187	11.2365	11.5839	11.2293	11.579	11.6021	11.4208	11.4606	11.7062	11.2371	11.4867	11.656	11.532	11.4694	11.5748	11.023	10.5358	10.9453	11.1687	11.0936	10.8503	10.8666	10.742	11.203	10.9746	10.8174	11.2462	11.6141	11.6658	11.5903	11.4808	12.124	11.0181	11.5127	11.4056	11.45	11.1311	11.4317	11.466	11.2928	11.7917	11.658	11.3277	11.5107	11.0225	11.2832	11.0547	11.1869	11.3194
2532	7.75862	7.55687	8.07782	8.13046	8.24148	7.41944	8.07229	8.22672	8.06904	7.31764	7.9868	7.63454	8.16603	7.34086	6.93483	7.60777	6.89871	7.45329	7.69525	7.54326	7.12351	8.5467	6.90355	7.77941	6.52635	7.54399	7.38238	7.66474	7.92936	7.84238	7.00729	7.7015	8.01023	6.97643	7.99824	7.9716	8.12005	8.01231	6.75091	7.70455	8.3759	8.59388	8.34528	7.35026	6.73879	7.20892	7.81936	7.94764	8.47081
2534	6.88929	7.20084	7.42006	6.91342	6.98807	6.82667	7.62885	7.35323	7.72235	7.23186	7.53289	7.88829	7.09171	7.59086	8.06476	7.22041	8.16089	7.76033	8.0861	8.34069	7.7909	7.35192	7.41534	7.88733	7.00033	7.90454	7.75105	7.60344	7.33632	6.75608	7.28952	7.47163	7.79805	7.61882	7.88917	7.66934	7.7075	7.27691	7.25748	7.26614	7.59549	6.92892	7.40223	7.02171	6.98897	7.68525	7.73635	7.66748	7.66579
2536	7.02489	6.816	7.12079	6.89811	7.03277	7.22424	6.67557	7.25168	7.0343	6.86939	6.82214	6.74427	6.99133	6.6563	6.96596	7.07819	6.11441	6.24058	6.1356	6.12571	6.3246	6.19549	6.31943	6.45651	6.69466	6.22796	7.08583	6.92475	7.02643	7.02845	7.21104	6.92546	6.76398	6.86247	6.42991	6.82906	6.60762	6.39538	6.74473	6.25421	6.6344	6.90099	6.85823	6.67243	6.8268	6.77413	6.68052	6.73504	6.42991
2537	7.59353	7.98037	6.3545	7.52263	7.20863	7.2483	7.36233	6.9201	7.32714	8.00256	6.59349	6.67899	7.17097	7.43178	7.99315	6.26836	6.02522	6.44516	6.36606	6.78175	6.15427	7.46918	6.15326	6.27446	7.95831	7.22022	7.63033	6.68261	7.38156	6.55292	7.55155	7.62144	6.96178	6.52511	7.16575	6.62488	7.27197	7.07676	7.71214	6.3246	8.04982	7.55925	6.5793	7.9462	6.40324	7.45834	7.59049	7.61176	7.46575
2538	5.92616	6.55071	6.11132	6.23717	6.73504	5.88361	6.17191	5.95051	6.57967	6.22204	6.32344	5.97285	6.65332	6.09542	7.46162	5.82724	7.77012	5.91792	7.67889	8.67955	7.22405	5.83076	7.64411	6.98446	7.06939	7.06907	6.36407	7.22362	6.93226	6.6785	6.55482	6.47188	7.85973	6.06086	7.17537	7.21946	7.13432	5.99497	6.46761	6.54414	6.78447	5.84797	5.7759	5.80429	6.5357	6.07396	6.83464	6.51046	6.0783
2539	9.99924	10.198	9.64194	9.61435	9.53422	9.39869	10.0393	9.39395	9.44656	10.1922	10.027	9.46446	10.0668	10.2116	10.0554	9.20388	9.06449	9.1945	9.49275	9.04511	8.98595	9.13329	9.14862	9.25896	9.85199	9.59658	10.1092	9.38235	10.0982	9.54495	10.1841	9.44936	9.27397	10.004	9.60024	9.37285	10.1273	9.31881	9.89554	9.77106	9.42763	10.2255	9.43496	9.99628	9.93026	9.42556	9.35397	10.2266	10.0318
2540	12.382	11.918	12.3702	11.5957	11.8574	11.7564	11.5378	12.1115	11.9774	12.1757	11.2697	12.1989	12.244	11.6297	11.6184	11.4258	10.4507	9.76274	10.8125	10.1232	11.3525	10.9958	10.7866	10.4403	11.8344	10.8832	11.9264	11.2845	12.0024	11.9396	12.084	11.7793	11.3928	12.1654	10.5864	11.4773	11.5155	11.5741	12.0905	11.1267	12.1011	11.5622	12.1811	11.347	11.6594	11.4442	11.8807	11.3671	11.027
2542	7.11446	7.40156	7.18345	7.3668	7.19095	7.032	7.36926	7.42081	7.69242	7.55318	7.0688	7.12233	6.75826	6.86933	7.40666	6.81638	6.42019	6.74886	6.72144	6.49653	6.04602	6.12202	6.58585	6.51905	6.67718	6.29671	6.61682	7.04142	6.98525	6.89037	7.47906	7.30061	6.53208	7.25837	7.18183	6.74985	7.59286	7.15176	7.39266	7.34632	7.83864	7.46174	7.30437	6.94077	7.00579	6.843	7.38934	7.4837	7.35083
2545	5.71084	5.67648	6.62104	6.11987	5.80237	5.94576	6.50646	5.97285	5.84797	6.17586	6.58444	6.35039	6.66541	5.61062	6.10043	5.93775	5.955	5.8174	6.46906	6.13173	6.14077	6.14904	6.71322	5.78499	5.78253	6.06438	5.62067	5.90951	5.87889	6.10728	5.92781	5.83677	5.66047	5.98215	5.72428	6.0332	6.57773	5.69631	6.32327	6.23348	5.59505	6.03124	5.86829	5.58868	5.81904	5.68706	5.69576	5.67871	6.19996
2546	6.31898	5.729	6.22768	6.24294	6.18777	5.68317	5.73397	6.43752	6.19627	5.70154	6.02807	6.35048	5.63985	5.60535	5.9298	6.31755	6.5096	5.89314	5.75819	6.79126	6.54483	6.65332	5.70606	5.81702	6.78881	6.73028	6.53916	6.85237	6.61631	5.73772	6.64271	5.88736	6.49827	6.6382	5.87439	5.75911	5.84338	6.32994	6.68052	6.57758	6.65573	5.80007	5.71357	6.48334	6.66752	5.76293	6.57443	5.70866	5.6541
2548	12.046	10.789	12.4091	12.077	9.98051	11.8581	12.5131	11.8518	11.9934	12.2198	9.93694	11.9575	12.692	13.0006	12.6761	12.4911	12.3702	9.71803	12.642	11.796	12.0832	12.617	11.9558	12.3068	12.1429	13.1679	12.8026	13.0708	12.086	12.6147	12.4314	11.8121	13.3505	12.787	10.6643	12.2019	11.6384	9.69161	12.4509	11.6354	9.57105	12.2226	11.4708	10.4035	11.8667	11.8456	12.41	12.0807	12.0671
2562	7.10012	6.71465	5.98497	6.875	6.58927	6.26465	6.24058	6.38293	7.12995	6.08736	6.79248	7.03228	6.21051	6.77974	6.84238	6.86504	6.79003	7.34575	7.01156	6.67522	6.68602	6.81549	6.80786	7.00662	7.04353	7.06923	6.75356	7.58507	7.16262	7.18801	7.49308	6.38388	6.67081	6.94484	7.27787	6.66456	7.14087	6.11812	7.27585	6.48883	7.04066	6.42718	7.29043	6.32478	6.05055	6.74613	6.38088	6.01874	6.54008
2564	11.2256	11.7878	11.3745	12.0541	11.7145	11.5896	11.25	11.4551	11.2119	11.2524	10.8807	11.3641	11.0796	10.9103	11.4056	11.8823	10.593	11.1654	10.8522	10.6478	10.8641	10.8282	10.7132	10.6604	10.9126	10.8507	11.3088	11.9705	11.5384	11.7223	11.5882	11.1397	10.6187	11.6885	11.5249	11.0624	10.7006	11.1832	11.1537	10.8396	12.0662	11.0878	11.0752	11.4421	11.1232	11.4645	11.1134	11.193	11.0385
2565	12.7294	12.8428	12.7797	12.2304	12.2759	12.3642	12.36	12.2157	12.0742	13.4628	12.0832	12.5531	12.4038	12.4081	13.6194	13.1589	12.1674	11.9412	12.5462	12.0419	12.1674	12.215	12.9868	12.2274	12.0876	11.7482	12.687	12.4771	13.0644	12.7017	12.7809	12.751	11.8144	13.0006	11.8175	12.8638	12.8861	12.6234	12.3929	11.8518	12.1031	11.9105	12.086	12.0941	12.7458	12.3338	12.6076	12.9683	12.8414
2566	9.05687	9.53526	9.96691	9.66859	9.09685	9.18678	9.09408	9.15506	9.19383	9.55828	8.63309	9.44733	9.13044	10.0066	10.0459	9.60661	9.66421	9.63093	9.4639	9.50563	10.2368	9.34496	10.3593	9.82815	9.20947	9.36634	9.99924	9.69313	9.65521	9.50001	9.59309	9.67872	9.13828	10.0229	9.02142	9.85543	9.71141	9.98186	9.59529	9.06178	9.10617	9.76305	9.50714	9.86	9.88488	9.73596	9.80521	9.34026	10.198
2569	10.7986	10.2739	10.7881	9.72812	10.3184	10.2799	10.4147	10.3942	10.5072	10.8641	10.6665	9.96145	10.4179	10.6328	10.6643	10.6064	9.99085	10.028	10.1922	10.7204	10.7439	10.0321	10.4285	10.1407	10.6346	10.4676	11.078	10.4746	10.4822	10.7209	10.1736	10.3669	10.3025	10.5767	9.83235	10.7809	10.5692	10.5257	10.9797	10.4059	10.5072	10.4084	9.69096	10.9064	9.76693	11.2024	10.3778	10.541	10.606
2570	11.7223	11.4613	11.1306	11.2006	11.4056	10.5536	10.6922	10.4199	10.555	11.829	11.6586	10.5089	10.7254	11.0942	10.2707	10.5269	12.2094	10.2769	10.9819	11.6213	11.3724	11.3745	11.0653	11.2066	11.6235	10.9485	11.2941	10.3798	11.4349	10.4438	11.656	11.1032	12.0655	10.6522	10.9423	10.6724	11.2427	10.5596	10.9253	10.9552	11.2439	10.362	10.9468	10.3306	11.1227	10.7881	10.7977	10.0481	10.3542
2576	10.9059	11.0647	10.4902	10.5335	10.3353	10.4936	10.0691	10.383	10.3407	11.1766	10.3496	9.90082	10.2104	10.6656	10.2288	10.4619	10.9702	10.7913	10.4224	10.3426	10.37	10.3559	10.2514	9.56149	11.0395	10.1705	10.3212	10.4838	10.6403	10.526	10.7041	10.134	10.7872	10.4631	9.89976	10.2571	10.766	10.6214	10.5837	10.369	10.6959	10.316	11.1162	10.6627	11.401	10.4114	10.4211	10.5075	10.1311
2578	7.02544	5.94599	7.00562	6.35267	6.16635	6.82245	6.55504	7.46825	6.91579	6.96898	6.93821	6.18158	7.42904	7.15777	6.86706	6.71968	6.71744	6.83464	7.00612	6.36502	7.40371	7.23286	6.51117	7.13015	6.86749	6.27253	6.79814	7.00829	5.95304	6.82327	7.42925	7.14743	7.12484	6.18855	6.66294	6.21744	6.98429	6.72299	6.05184	5.9749	6.76076	6.76076	5.98643	5.88555	7.01929	7.40539	6.23822	6.6892	6.89788
2585	8.16625	7.82087	8.1578	8.13308	8.73312	8.58842	7.90197	8.1698	8.14554	8.12064	8.97191	8.03241	8.47381	8.08331	8.19712	8.49241	9.17378	8.90452	8.95219	8.97177	8.69592	8.28833	8.99851	9.32462	8.65959	8.69991	7.89232	8.15246	8.81173	8.31522	8.21446	8.20537	8.22672	8.24758	9.04823	8.11714	8.32273	8.00532	8.12241	8.55485	7.69741	8.42604	8.64544	8.16314	8.27965	7.80653	8.25685	8.17905	8.88136
2586	8.61281	8.50913	9.80688	9.17046	9.63053	9.37198	8.75675	8.32434	9.15942	8.20762	9.31634	9.01684	9.01882	8.8314	9.15533	9.27715	8.7134	8.40274	8.37271	8.08426	8.67431	8.0157	8.69469	8.72472	8.10347	8.26114	8.94818	9.04725	9.21227	9.74492	8.73228	9.91401	9.45799	9.50714	9.27766	9.18915	8.82671	9.13011	8.87521	8.69487	9.75292	8.77242	9.09289	9.40299	9.59229	9.36331	9.3395	8.2472	8.9263
2593	8.72832	8.74032	7.99334	7.74427	8.94026	7.60135	8.9779	7.71197	7.53655	7.69152	8.74587	8.737	8.78099	8.50721	8.77219	8.62047	9.39308	9.20415	9.19039	9.02957	9.11063	7.73565	7.58403	8.00901	7.52146	9.34445	7.87813	7.96272	8.84479	8.85972	8.86196	8.19283	8.02489	8.84198	8.22099	8.77793	7.72451	8.0086	7.62285	8.9113	6.90194	7.81184	7.72235	7.90251	9.14361	8.8016	8.74618	8.90246	8.11284
2597	8.98339	9.45664	9.25281	9.07438	8.83894	8.80103	9.05636	8.83769	9.14611	9.14739	8.98339	9.17789	8.77152	9.34076	9.67985	8.99573	7.38614	8.1582	7.14612	7.83649	8.45455	8.59827	8.52728	7.81774	8.89335	8.22865	8.85175	8.03138	8.61751	8.98904	8.79113	9.31243	8.56673	9.11753	8.84794	8.42888	8.21699	8.6202	8.81044	8.27951	8.70548	9.23399	8.99442	9.02791	9.10198	8.91685	8.59272	9.22177	8.69518
2599	6.48645	8.47543	6.55132	6.95085	6.92163	7.88343	7.7264	6.43339	6.54514	8.26149	6.73411	6.82106	7.66579	8.03538	8.34982	6.92075	8.20636	8.05297	7.97194	9.19015	9.24911	7.57023	8.89846	7.58426	9.00665	8.69905	8.07462	7.88829	7.79968	7.03685	8.27875	7.64846	8.04066	7.51788	8.03843	7.9837	7.51597	6.82812	7.02341	7.07719	7.75267	7.17334	7.43784	8.21367	8.75428	8.52463	8.0588	7.01775	7.58571
2600	6.72812	6.75429	7.94411	6.62437	6.92968	6.78104	6.66421	6.58831	6.47188	7.46502	6.65041	8.45894	6.90868	7.69556	8.60083	8.48268	9.29539	8.13308	7.91919	7.59049	8.95091	6.92616	8.55208	8.44815	7.02193	7.16516	7.66058	8.04038	8.6202	7.01907	8.313	8.1397	6.72218	8.08252	6.87091	8.04661	8.43595	7.92128	6.91034	6.92528	6.17873	6.73504	6.90647	6.82667	8.78713	6.84512	8.34016	6.92281	8.14887
2603	6.3986	6.59438	6.56209	7.01006	6.74527	6.57098	6.38413	6.3991	6.46712	6.59349	6.25074	6.43694	6.69741	6.3482	6.57151	6.2208	6.35921	6.4574	6.64057	6.28879	6.75661	7.41128	6.60454	6.3777	6.54918	6.50229	6.44089	6.64714	6.37916	6.48262	6.6295	6.51742	6.42693	6.77329	6.65814	6.77974	6.41885	6.65821	6.52976	6.63188	5.8876	6.53454	6.38045	6.2928	6.89853	6.70476	6.6382	6.44311	7.7264
2605	8.52568	8.2735	7.95097	8.70939	9.13479	8.10084	8.46079	8.09461	8.55117	8.05203	8.63793	8.72093	8.5085	8.09634	8.9152	7.95402	9.08406	8.95858	9.29848	9.57485	8.85448	9.37398	8.81667	9.25623	8.93587	9.21227	8.31797	8.58572	8.83467	8.16506	8.3777	8.47172	8.67169	8.12586	8.66888	8.82977	8.64236	8.58383	8.37062	8.63051	8.41382	8.32068	8.00551	8.40973	8.15615	8.42639	8.62073	7.83446	8.40973
2609	6.82087	5.85354	5.70866	7.02719	7.16037	6.79184	8.09649	5.80659	7.4148	7.11018	5.71411	8.30009	7.86605	8.30068	7.59519	7.33269	7.41923	5.68345	7.67899	6.83521	7.09323	5.71152	5.50376	5.73317	6.7848	7.31517	7.04942	6.88034	6.96212	6.95656	5.70003	7.9043	5.61922	6.98525	5.64643	7.20515	6.74373	6.79171	5.80301	6.67899	6.55489	5.82119	7.63156	6.65673	5.70989	7.1213	7.97493	7.07793	5.71778
2618	11.7527	11.4389	12.4261	11.4626	10.4902	12.3791	11.1589	11.6835	11.6107	12.3985	10.0132	11.9532	11.8982	11.9161	11.629	11.2091	9.50829	12.0078	9.23376	10.6594	11.7223	10.9339	10.9073	11.8512	11.3361	11.2359	11.2468	11.9264	11.7131	10.1236	10.2044	10.1311	11.1947	11.6767	9.96615	12.2964	11.1704	12.0256	9.75751	11.9551	11.3106	9.83005	9.90482	11.3231	11.2371	9.95279	11.1976	12.2131	11.5854
2622	6.55899	6.0069	6.29708	7.2838	7.39843	6.01874	7.41107	7.54043	8.55023	6.48661	7.60986	9.74592	7.71605	6.93804	6.37521	6.33056	7.85887	7.43066	8.19897	9.27818	7.95195	8.55772	7.77983	6.80665	6.64035	7.44831	6.36805	7.05893	8.53699	8.18453	7.34324	8.73251	8.54691	6.71988	9.33214	8.48555	10.0301	7.82087	6.7107	9.25255	7.17458	6.82346	7.77306	5.8876	7.05448	6.29853	7.11436	6.45447	9.43134
2626	10.0506	9.40486	9.66039	9.38043	9.08156	9.62451	9.43988	9.34657	8.86624	9.37894	9.70947	9.41643	9.14126	9.59709	10.2085	9.36002	8.66132	9.11771	8.5122	8.59347	8.9152	9.27505	9.09229	9.44181	8.99264	9.1986	9.27435	9.61959	9.58007	9.86714	8.97609	9.67906	9.19621	10.1236	8.7894	10.4022	9.07552	9.84363	9.75072	9.01904	9.12591	9.74974	9.69135	9.62217	9.49419	9.90355	9.61928	9.66696	9.09524
2628	10.2666	9.89132	10.1384	10.1803	10.0544	9.77281	9.63857	9.87101	10.002	10.0002	8.9125	10.0145	9.63027	9.92921	10.5734	9.83638	9.3625	9.57105	9.60353	9.48419	10.1251	9.02566	10.1443	9.68039	10.0123	9.97343	9.93564	9.80949	9.93527	10.0087	10.1302	10.2601	9.55479	10.1125	9.48107	9.95862	10.0994	9.81304	10.3806	9.34281	10.0324	10.466	10.0452	10.23	10.0096	9.96285	10.3287	9.86406	9.54705
2643	5.79712	6.69155	6.51742	7.16316	6.42502	6.80231	6.80614	5.73397	8.18708	6.71724	5.68927	5.86388	5.77368	5.72752	7.46126	6.01609	5.67341	6.63166	6.54338	5.75872	5.97683	5.70866	7.21003	6.31665	5.99071	5.85317	6.21379	5.80109	5.83001	5.90272	5.87913	7.12335	5.73893	5.85144	6.62133	5.77276	5.78823	5.7798	6.62582	6.08683	7.23029	7.15291	6.70284	6.41743	6.56443	7.69549	5.75502	5.84263	5.66527
2647	8.06971	8.48196	8.24734	8.90573	8.33656	8.76758	8.66815	8.54493	8.46371	8.43859	8.08228	8.45693	8.50071	8.59449	8.03138	7.9542	8.5826	8.91271	8.697	8.30593	8.21641	7.90635	8.41405	8.421	8.63992	8.84596	9.04193	8.45525	8.29739	8.75646	8.81912	8.55349	9.18002	8.27493	8.30091	7.95074	8.66969	8.31497	8.47994	8.3852	8.80656	8.56972	8.62432	8.76104	8.35472	8.65719	8.75139	8.42604	8.89144
2648	9.939	10.3086	10.2985	9.94515	9.73057	10.2822	9.99608	9.5259	9.352	9.52095	9.45994	9.94576	10.1961	10.1561	10.2543	10.2362	9.60024	10.0675	9.32818	9.88183	10.0145	9.48446	9.63857	9.36515	9.63309	10.0573	10.1419	10.3279	9.87306	10.0709	10.1954	9.40514	9.69406	10.3492	9.53392	9.80292	9.06875	9.54784	9.71372	9.42671	9.27739	9.49519	9.29879	9.80847	10.2136	10.4018	10.1787	9.88152	9.31414
2649	7.68143	7.79136	7.24849	6.91402	8.29328	6.38584	6.85379	7.46158	6.28403	6.27474	5.87816	7.41128	6.68324	6.60872	6.54812	5.79763	6.61602	6.23926	5.8581	7.25482	6.01786	6.31674	7.15547	5.97012	7.46841	6.72096	6.66104	5.85033	6.70126	6.34899	7.36485	6.6415	5.68927	7.30924	6.24256	6.3263	7.09134	7.10376	7.36541	6.67669	8.39431	6.57773	8.23329	6.84195	7.26242	5.88555	7.22929	7.06502	6.57548
2650	7.66653	6.83889	7.34064	7.5847	7.84017	7.65719	7.11292	8.22161	7.92834	6.41057	8.83817	7.60894	8.44452	7.74932	7.58533	8.0793	7.85064	7.33711	7.45044	7.80493	7.20979	7.63454	7.47352	7.95851	7.45683	7.61176	6.48907	7.36697	8.2142	7.87961	8.04057	7.34855	7.44659	7.78554	7.89653	8.017	8.06622	7.37603	7.14056	7.68313	7.56564	7.72377	7.74283	6.70284	6.72347	7.57372	7.63156	7.37758	7.98826
2653	6.87116	6.22472	6.24294	6.09051	6.98897	6.6295	6.32799	6.59401	6.6874	6.10334	7.51066	6.5636	6.93541	6.15326	6.2799	6.85249	7.26461	7.89826	7.78916	7.21557	6.88391	6.79583	6.66365	7.33269	6.6874	7.0064	6.14814	6.2331	6.49661	6.8186	6.36632	6.37633	6.16506	6.41727	6.97858	6.20907	6.38883	6.23973	6.28311	6.4104	6.61391	6.50725	6.56715	6.18885	6.17586	6.35668	6.16127	6.03876	6.65396
2656	10.6337	10.0763	10.1306	10.5353	10.6982	10.6328	10.4635	10.5669	10.4688	9.83037	10.3893	10.134	10.1741	10.1818	9.98631	10.1505	9.87446	9.98665	9.74026	9.7954	10.1302	10.0495	9.87042	9.82682	9.97952	10.0495	10.1883	9.82582	9.98289	9.99024	10.0047	10.3002	10.144	10.3176	10.0997	9.94074	9.79931	10.0654	10.2871	10.1947	10.144	10.3555	10.5403	10.4598	9.98781	10.8258	10.1261	10.2899	9.72235
2657	6.1729	5.86547	6.07597	5.9101	6.00134	6.10282	6.29798	6.33482	6.51905	6.16137	6.19627	5.99531	5.96132	6.18257	6.2666	6.24115	6.36537	6.87743	6.80755	6.33127	6.24877	6.51077	6.32478	6.27539	6.49479	6.42319	6.2679	6.24482	5.83602	6.16007	6.51812	6.5085	6.21926	6.17458	6.19549	5.93308	6.2764	6.27714	6.55755	6.04504	5.82182	6.20452	6.55641	6.52783	6.19022	6.47011	5.94251	6.33313	6.87889
2659	8.72406	8.3931	9.23976	8.814	8.75943	9.11063	8.34258	8.75441	8.52504	8.94266	8.36374	8.72676	8.73419	8.743	9.1222	8.75042	8.42167	8.87975	8.32373	8.44637	8.2849	7.55273	8.67538	8.2223	8.3645	8.04448	8.01775	9.27053	8.58362	8.96474	8.63309	8.81584	8.44167	8.98847	8.40876	8.39327	8.71482	9.0621	8.70162	8.87293	8.74382	8.19546	8.87475	8.45693	9.26189	8.74533	8.53223	9.2668	8.4035
2667	12.0532	12.038	11.3955	11.9045	11.7541	11.2787	11.4291	12.3682	12.1989	12.0689	11.658	12.2537	11.9214	11.6885	11.4653	11.3724	11.2995	11.9626	11.8982	10.511	11.3018	11.2967	11.12	11.7393	11.9328	11.8775	11.2488	11.4291	12.3024	11.8183	12.0593	11.6566	10.9218	11.5707	12.076	11.3	12.319	11.1462	11.4794	11.6774	12.0159	11.6347	12.2895	11.1785	11.6686	11.5215	11.433	11.7231	11.7281
2671	9.6922	10.445	8.73935	8.87105	10.19	10.6692	9.08994	10.0016	10.249	10.6847	9.53613	9.45569	11.0001	10.586	10.7259	9.79133	9.27585	9.86406	10.5291	10.0425	9.75445	10.128	10.3624	10.0695	8.9113	9.55184	8.50964	8.55086	9.23976	9.99814	10.1343	9.95087	8.78858	9.77809	10.9702	10.6288	10.817	8.75279	9.82449	10.1791	8.76704	10.449	10.5286	9.00988	8.91872	10.5218	9.81635	10.2871	10.488
2672	9.44802	10.6057	9.83139	10.0773	10.0112	9.84827	9.90971	6.60161	6.58362	10.8325	6.14663	9.91004	9.92746	9.9937	10.0896	6.33083	9.84391	6.24124	6.11771	5.95523	6.55755	10.7331	6.35162	6.48907	10.6363	9.40251	9.53038	6.44827	10.7623	6.40189	10.7408	10.6095	9.58569	6.45878	6.59164	6.4161	9.76158	6.55838	9.68362	6.06396	10.3492	9.70831	6.51461	10.9238	10.7105	10.1484	9.79002	9.79295	11.2043
2674	6.61922	6.45984	8.628	7.0173	6.40998	8.24225	8.37803	7.79287	6.91182	7.09024	7.53477	6.73605	8.12959	7.68574	8.06254	6.5793	6.07162	6.01819	7.1496	6.13091	6.32612	5.89386	7.10313	6.33694	6.60498	6.23006	7.15316	6.65432	7.0998	7.84751	7.87998	7.4002	6.41325	6.79602	7.05507	7.64411	8.24129	7.45785	6.99838	5.86437	7.20796	7.81774	6.30297	6.79281	6.01112	6.59068	6.46308	8.06534	7.63555
2676	11.0636	11.1606	11.352	11.3771	10.7913	10.9895	10.7872	11.125	10.8316	10.8503	10.458	10.9692	11.0477	10.7835	11.1771	11.0889	9.45519	9.82913	9.71774	9.48107	9.73763	9.8347	10.0183	9.31918	10.0405	9.90313	10.7078	10.9315	10.863	11.1146	10.6702	11.1589	10.2755	11.3251	10.3279	10.4446	10.4463	10.6927	10.7509	10.0559	11.2468	11.0042	11.0346	11.1364	10.8229	10.8357	10.6359	10.6683	10.391
2677	7.65414	7.75713	7.5286	7.50501	7.53616	6.76569	7.94411	6.94715	7.22915	7.9165	8.07782	6.95345	7.41944	7.9971	7.66382	7.61416	7.47027	7.84058	7.70431	7.43256	7.60513	8.08376	7.20622	8.36405	7.9457	8.39665	7.86832	7.41094	7.00396	7.42896	7.20733	7.15732	7.24025	7.07401	7.26121	7.51472	7.16511	7.25112	6.59896	6.80837	6.84952	7.26998	7.16167	7.79554	6.83521	7.63709	7.88497	7.53254	7.56115
2678	9.18595	7.37108	8.49943	8.31392	9.6137	8.95618	7.8328	8.7134	8.92138	7.60385	9.87877	8.42115	9.53892	6.66653	7.08689	8.80885	8.39976	8.23201	9.1702	7.91798	7.26665	7.43322	6.8798	7.91461	9.13455	6.59497	7.54964	7.93678	9.05598	9.13181	9.17428	8.26384	6.75442	8.00215	9.46621	8.18011	7.50166	6.82699	8.14183	9.12184	8.22082	9.42556	9.66123	7.31674	7.82223	7.45577	6.92299	6.86762	8.98949
2681	6.27741	6.21196	6.87961	6.01786	6.44105	6.87731	5.95362	5.91922	5.90713	5.82207	6.86572	6.44147	6.83746	6.10334	6.02336	6.4256	6.04331	6.1731	6.16426	6.1807	5.96441	5.81537	5.85663	6.03124	6.02171	5.90236	6.02391	6.18845	5.98305	6.21167	6.46	5.83689	5.93273	6.12366	6.91455	5.68983	5.65055	6.19675	5.81079	5.87219	6.2897	5.76582	5.82598	5.71316	6.24247	6.12673	5.90653	5.936	5.78253
2682	6.53323	5.95684	5.9925	6.3082	6.16923	6.10728	6.22958	6.33579	6.29198	5.92593	6.35092	5.9139	6.57481	6.13417	6.75012	5.71859	6.3326	6.25187	6.86749	6.26354	6.17833	5.90749	6.55383	5.8251	6.64607	6.6678	6.08736	6.46348	6.47726	6.22137	6.29826	5.87998	6.99374	5.91461	7.19544	6.20491	6.70797	6.19841	5.98361	6.44786	6.84288	6.26177	6.20878	6.33879	6.10728	6.1807	6.35153	6.36277	6.0019
2685	7.74533	6.73993	6.38738	6.56081	7.76208	6.99121	6.93681	6.7993	7.9783	5.90951	6.70825	7.16351	8.07141	5.91756	8.88471	5.70579	7.79	7.2572	8.18468	7.63878	6.90373	7.65782	7.81242	6.90606	7.82068	8.24129	6.1441	7.01017	7.61033	6.67403	6.87366	6.60814	7.77413	6.39427	7.89548	7.99149	7.31589	6.79184	6.26614	6.34733	7.44372	6.51695	6.50772	7.23732	6.281	7.19612	7.15912	7.79319	6.37642
2688	9.98631	9.66579	10.1313	10.061	10.1561	9.86914	9.67663	10.0846	10.3411	9.97889	9.85448	10.0276	9.8389	9.74265	9.72629	9.87136	9.82617	9.72117	9.35636	9.40563	9.30898	9.97469	9.15343	9.09864	9.29508	9.10849	9.52891	9.80032	9.79263	10.1965	9.55617	9.8633	9.7778	9.80717	10.0309	9.78578	9.73797	10.0346	10.0336	9.74938	9.43279	10.0756	9.91709	9.33424	9.64365	9.65586	9.35838	10.1172	10.23
2693	11.4454	11.6573	11.8282	11.9705	11.6865	12.2639	11.2733	10.5847	11.7379	12.243	11.2231	11.6282	11.6072	11.1947	11.9461	11.2456	11.4487	11.9814	11.9766	11.5334	12.0069	11.3895	11.5601	12.1853	12.2621	11.3856	12.1011	11.6551	10.8935	11.4856	11.5249	12.2944	10.3112	11.653	11.7175	10.9506	10.5315	10.7971	12.0557	11.612	11.0952	11.7475	11.8384	11.9363	12.201	12.3121	11.0198	11.4324	11.0346
2695	7.31961	7.53739	7.44659	7.49475	7.43446	7.7434	7.70377	7.8519	7.6968	7.76871	7.85008	7.72745	7.5744	7.73565	7.73333	7.71265	8.87712	8.96428	9.0621	9.07344	8.51199	9.05861	8.27262	8.84669	8.15519	8.26748	7.47469	7.75888	7.62314	7.60495	7.75456	7.58801	8.25545	7.6883	7.95871	7.57248	7.82368	7.30211	7.68944	7.65254	7.18345	7.52263	7.48891	7.18664	8.07682	7.6919	7.58678	7.87852	7.94437
2697	7.29639	7.7531	7.4526	7.60403	7.44872	6.95799	7.31786	7.43479	7.22596	7.3171	7.95137	8.52624	7.06545	7.44364	7.51874	8.14992	6.83677	7.2367	6.7785	7.41856	7.12279	6.72617	7.36029	7.27123	7.16749	6.87846	7.34768	7.1806	7.73551	7.64082	7.04028	7.41308	8.20658	8.24181	8.84771	7.66864	7.6622	7.65109	7.42006	7.29089	6.82132	7.18212	8.59057	6.76884	7.89254	7.51472	7.93477	7.74969	6.72387
2698	6.06492	5.79467	7.17641	6.02927	5.97535	6.64628	5.91425	6.91674	5.86142	5.9298	7.33561	5.84748	7.08067	6.22901	6.31064	6.05539	5.94599	6.11956	5.95684	7.59785	6.10883	6.79596	7.43364	6.28284	6.98056	6.20016	6.06684	5.96932	5.94773	5.90546	6.49803	5.85933	6.03984	5.85317	5.98305	6.81251	6.16247	6.71669	6.36624	5.97012	5.85231	6.8273	6.54582	6.68108	7.1806	5.86829	5.98068	6.30423	6.87323
2706	6.66139	6.73142	6.21773	6.59298	6.8941	6.23717	6.39961	6.47397	6.42626	7.04521	6.68164	6.87445	6.13509	6.74613	6.73249	6.83352	7.62817	7.59012	6.95253	6.71954	7.07956	6.4803	6.17675	7.01559	6.92546	7.00701	6.5793	6.72434	6.68643	6.7653	6.40687	6.55542	6.36831	6.22271	6.7848	6.55223	6.84226	6.13813	6.21917	6.74799	6.57661	6.89566	6.67355	6.16157	6.24124	6.47878	6.72913	6.48645	6.5114
2708	8.44167	8.30091	8.61414	8.19612	8.17695	8.12094	8.86061	8.3479	7.60583	8.41664	8.579	9.14542	8.15035	7.48094	8.22543	8.20677	8.47421	8.45502	8.32396	8.20302	8.98805	8.28123	8.03364	8.70939	8.25238	8.89335	8.95976	8.27317	9.24359	8.86001	8.65371	8.49142	9.12146	8.25816	9.2079	8.38974	9.78881	8.86173	8.94679	8.79581	8.72573	8.19768	8.72333	8.79459	8.51783	8.29757	8.3559	8.02097	9.7475
2709	6.6214	6.68803	5.90522	5.89001	5.92851	6.36138	6.32478	6.46478	5.83939	6.54069	5.97069	5.95051	6.3997	6.26567	6.16565	6.37426	6.39876	6.77733	5.98891	6.12898	5.98497	6.60168	5.77759	6.16854	6.71954	6.51905	6.51124	6.5423	6.09166	6.54046	6.10199	6.58786	6.91833	6.5772	6.49391	5.9417	6.22796	6.39817	6.53862	5.80007	6.63174	5.98305	6.74766	6.53678	5.94634	6.42202	6.43116	6.51554	6.69086
2711	10.4378	10.0421	10.4216	9.15156	9.99024	9.36493	8.89672	9.41222	9.12608	8.95858	9.99608	10.5592	10.4984	9.25281	8.62479	9.83366	9.64834	8.49981	8.31138	8.64094	10.2307	9.05288	9.23761	8.97993	9.48823	9.80459	10.2719	10.2894	9.60758	9.65421	10.47	8.63051	9.57433	10.1477	8.69654	9.90971	8.546	9.19169	8.71622	9.80751	9.14931	8.7126	9.84154	8.86495	10.6764	9.05687	9.23923	9.14542	8.51494
2712	7.86495	7.92161	8.19012	8.12427	8.06904	7.18438	7.89416	8.28851	7.8932	7.38323	7.9653	7.87961	8.04404	8.01788	7.70654	7.74626	8.50099	8.7145	8.54905	8.30933	7.85484	8.40933	8.20745	7.74167	7.64846	8.77205	7.67826	7.98826	8.21766	7.86798	7.99074	7.54131	8.20125	7.9645	8.07374	8.31522	8.37927	8.33493	7.23006	6.977	7.72293	8.13874	7.34978	7.44142	7.541	7.42423	8.36933	8.21328	8.19444
2724	9.8347	9.08515	8.33107	9.62115	8.83649	8.55038	7.94704	9.6695	8.9074	8.54393	8.20556	7.86056	9.59658	9.892	9.72209	9.65698	8.55647	8.08505	8.63503	8.71506	8.92847	8.74646	8.85368	7.91224	8.70548	8.08465	10.1513	9.39648	9.98977	9.58484	8.52061	8.0157	9.23614	9.70684	8.5293	9.44392	8.91998	8.51921	9.52535	8.93333	8.59896	8.43778	8.38795	8.67363	10.1701	9.52291	8.2014	8.59083	8.45894
2732	8.4152	7.85835	7.28307	7.4537	7.4653	7.96932	8.1362	7.35973	7.4027	8.69338	8.29073	7.28196	8.55886	8.56419	8.68497	7.88095	8.16953	7.49712	8.32148	8.13902	7.8412	7.56115	7.52872	7.92287	8.34671	7.49324	8.20556	7.09626	8.08426	7.36485	8.54447	7.51336	7.56978	7.91084	7.08526	7.41094	8.31578	7.76517	8.4266	7.96653	6.84157	8.5779	7.76851	8.00215	7.91164	7.7432	7.30365	8.43182	8.01291
2733	10.0222	10.4387	9.80101	10.6265	10.4852	10.4414	10.5442	10.486	10.5682	9.89612	10.2136	10.7995	10.5881	10.4652	10.7995	10.9473	10.8377	11.0037	10.9879	10.5257	10.4722	10.6469	10.5161	10.6324	10.7391	10.8926	10.4243	9.91004	10.4594	10.6027	10.7218	10.6116	10.3682	10.466	10.2434	10.3857	10.7809	10.0538	10.1943	10.7431	10.0247	10.8491	10.8145	10.053	10.1708	10.3387	11.0346	10.6618	10.0705
2734	11.1982	10.9593	11.0374	11.2365	11.0725	11.3654	11.104	11.3842	11.2183	10.9031	11.0374	11.0439	11.2727	10.8194	11.0155	11.7475	11.0253	11.2967	10.8989	11.0291	10.9568	10.7587	10.6337	10.677	11.1732	10.9294	11.2622	10.7835	11.2758	11.6072	10.818	11.1295	11.1238	11.2188	11.2955	10.6661	11.2512	11.138	11.4087	11.185	11.4613	10.9593	11.4558	11.5477	10.6223	11.3616	11.327	10.844	11.3207
2737	6.80205	7.19773	6.36042	7.06843	6.78201	6.60234	6.49866	6.59696	6.2252	7.17863	8.04982	6.77876	6.1174	6.62473	6.31468	6.35842	6.56549	6.23072	7.01427	7.35197	6.74587	6.56315	6.82264	6.73424	7.07093	6.56443	6.45398	6.53562	7.57271	6.06865	6.95299	5.88506	7.54525	6.08767	7.6822	6.44385	8.44876	6.4399	6.74373	7.93812	7.76145	6.27741	6.71166	6.26363	6.52813	6.72063	6.50607	6.16565	6.92886
2738	9.75349	8.41124	9.42671	9.59837	8.59048	9.84894	8.4793	9.58152	8.56701	8.43	9.55617	8.74098	9.54006	8.36874	8.61112	9.44853	8.40704	7.75667	8.5711	8.46871	8.58224	8.06299	8.51365	8.10542	9.19039	8.91552	8.67468	8.47061	9.71141	9.87843	9.62278	8.66511	9.90948	9.6279	8.96428	9.64745	8.71133	8.54544	8.43892	9.56796	9.72172	9.54896	9.47494	8.46532	9.29914	8.40432	8.37908	8.07613	9.47494
2739	11.2377	10.9841	11.0596	11.1027	11.1815	11.1676	11.0412	10.9577	11.1462	10.8062	11.2665	10.9303	11.3634	11.1935	10.6656	11.2868	11.537	11.8337	11.5215	11.629	11.4162	11.2451	11.2832	11.8998	11.3106	11.3175	11.1232	10.7476	11.0241	11.0564	10.9136	11.1919	10.7619	11.0915	10.7408	10.8598	11.1345	11.2043	11.1442	10.8889	10.9098	11.2543	11.0823	11.1117	11.015	11.1222	10.9546	11.045	11.2341
2741	6.07024	6.02807	7.10946	7.00178	7.47352	7.32661	7.49324	7.42705	7.59837	6.04926	6.02292	7.68622	7.88696	7.5415	7.90454	7.84359	6.40012	7.63763	7.52038	7.34122	7.18089	7.59822	7.0747	7.66864	6.31109	7.88019	7.32358	7.3123	6.48613	8.03506	6.08231	8.00081	6.16137	7.61642	7.94952	7.6235	6.37642	7.32643	7.79776	6.12714	5.86547	7.71197	6.28311	7.09223	6.18099	7.54945	7.60091	7.13849	7.53985
2742	10.2688	10.5708	9.95796	10.0105	10.1553	9.6695	9.54732	9.79807	9.55267	10.3979	10.1322	9.86215	10.1926	9.80032	10.3934	10.4387	10.3678	10.6261	10.4256	9.57316	10.655	9.47494	9.7475	9.16961	9.89737	10.871	9.78193	9.90873	10.1759	10.1609	10.4876	9.57801	9.86429	10.552	9.52418	10.2231	9.57193	9.72661	9.53647	9.3558	9.82545	9.50214	10.0455	9.70234	10.5833	10.3112	10.183	9.72016	9.45022
2745	10.4479	10.2009	10.9298	10.1168	10.0717	10.9858	10.6775	10.0888	10.143	10.335	9.73379	9.99297	10.4378	10.9495	10.5618	10.5191	9.21769	9.67542	9.49699	10.0899	10.233	9.49832	10.0773	9.28524	10.1862	10.1104	10.7006	10.1422	10.6337	10.3567	10.5744	10.2412	10.0918	9.92321	10.1211	10.6893	10.2478	10.5156	10.3523	9.65027	10.4119	11.0553	9.88691	10.4743	10.06	11.1111	10.6888	10.7886	10.7041
2755	7.18845	5.83364	7.04315	7.63953	7.68602	6.11585	5.80109	7.37142	7.41413	5.83464	5.84213	7.073	5.92675	5.7025	5.97012	6.81923	7.04985	6.63418	6.02916	6.00134	5.82207	6.4989	5.92828	6.48533	6.05679	5.8246	5.91212	6.20936	6.16695	8.23466	6.25074	6.30098	8.23592	5.97387	6.27981	5.83602	8.76308	7.7569	8.05547	6.12264	6.10977	7.44151	7.51449	6.11585	6.02522	5.98181	5.95362	6.98908	7.13605
2756	13.8163	12.722	13.3388	13.1624	12.6382	13.4649	12.8206	13.1337	13.2118	13.1573	12.4335	12.9444	13.2984	13.3648	13.0819	13.1241	11.74	12.0524	11.7446	11.9171	12.577	12.545	12.17	12.3149	12.9142	12.4476	12.8261	12.9142	13.1121	12.594	12.9911	12.6907	12.4027	13.1624	12.1355	12.8233	12.6594	12.8428	12.2451	13.2272	13.1013	12.531	12.56	12.9942	12.9285	12.4651	13.0755	13.3628	12.2845
2759	7.16187	6.96367	7.2948	7.18424	7.21037	7.26102	6.80148	7.32429	7.25168	6.92616	7.23248	7.10697	7.19938	7.00873	7.30992	7.69055	7.9049	8.18904	7.82957	7.94295	7.55569	7.59855	7.58901	7.99284	7.93056	7.80675	6.95627	7.38439	7.01311	7.473	7.44356	7.22505	6.47686	7.17794	7.18551	6.90475	7.03053	7.1862	6.88034	7.04774	7.38699	7.47609	7.57806	7.30211	7.08199	7.35664	7.22132	7.20026	7.32905
2761	11.2347	11.3738	11.5326	11.9378	11.5298	12.0141	11.1117	11.2733	11.2214	11.4264	10.7804	11.4506	11.6304	11.4986	11.8166	11.7372	11.4194	11.3991	11.4903	11.4168	11.2164	11.063	11.4734	10.9393	11.2862	10.8588	10.9901	11.8667	11.5833	11.5341	11.6658	11.6673	11.0407	11.7878	11.0553	11.0596	11.3075	11.4972	11.656	11.2113	11.8391	11.5727	11.8823	11.826	11.5525	11.7631	11.5384	11.6297	11.282
2771	6.22395	6.21475	6.34899	6.44786	6.71554	6.24482	6.30793	6.20839	6.40947	6.13397	6.54758	6.23357	6.31144	5.9527	6.24586	6.3263	7.53885	7.67753	7.51855	7.01222	7.05754	6.90457	6.65651	7.31463	6.8888	7.00607	6.23376	6.35039	6.28284	6.18276	6.52511	6.37375	6.42377	6.31144	6.63094	6.05033	6.23177	6.27879	6.21167	6.47485	5.85144	6.71642	6.45186	6.17418	6.53246	6.23509	6.18414	6.23253	6.31531
2772	9.25776	8.58362	9.44101	9.31918	9.83949	9.41451	8.75247	9.1915	9.01956	8.17846	9.53123	9.00146	9.33666	8.53853	8.59057	9.2907	9.44421	9.3487	9.18314	9.0409	9.40328	8.44081	8.89495	9.7707	9.20931	9.28315	8.75279	9.00529	9.06449	9.20273	9.30669	9.25381	8.29526	9.01558	9.09593	8.92847	8.67597	8.97177	8.84437	9.22615	8.97694	9.37805	9.63887	8.52862	9.02566	8.71652	8.7763	8.73419	8.97508
2773	7.3753	8.9707	8.20302	9.25062	8.99573	8.20614	9.67681	9.5108	8.77686	8.62093	8.06152	7.58649	7.99203	9.02609	7.69152	7.77736	8.85448	10.1749	9.13329	10.1615	9.23614	10.0769	8.10669	8.3917	7.80726	9.9413	7.75194	9.07254	9.76007	9.00969	7.50477	8.04347	9.74562	8.45058	9.61089	9.89945	10.0044	8.90452	9.11933	8.94314	8.40805	9.56478	9.1212	8.30769	9.41894	8.69919	9.93148	9.31663	9.24859
2775	6.84537	7.1125	6.44105	6.64085	6.12765	6.60762	7.26961	6.76792	6.18375	7.07761	7.00768	6.51679	6.60205	6.33959	6.35153	6.73068	7.40653	7.58072	7.37327	6.74872	6.52868	6.97422	6.89949	6.8186	6.69975	7.75456	6.89073	6.77974	7.58667	6.3777	6.85237	6.45708	8.35821	6.66421	7.89928	6.33056	7.71237	7.47357	7.5054	7.21879	6.71302	6.60234	7.29189	6.59401	8.06177	6.55352	6.72279	7.08888	7.55978
2782	8.04639	7.34605	7.76014	8.37964	8.3475	8.00671	7.96184	8.3066	8.35834	7.14117	8.24689	7.94411	8.42869	7.47842	7.41153	7.59689	6.93021	7.76046	7.94466	7.57391	6.99721	7.52038	6.96275	7.50453	7.43784	7.84219	7.42006	7.63199	7.86774	7.76083	7.64311	8.05577	7.56809	7.6372	8.19979	7.54819	7.23367	7.6295	8.04677	7.96624	7.54659	8.29184	8.39234	7.97083	7.25799	7.89946	7.38246	7.6256	7.69345
2784	7.21442	6.66808	6.74866	6.35703	6.72387	7.10391	7.2948	6.38447	6.55755	7.56666	7.6569	7.50426	6.61274	7.49388	7.29689	7.30319	8.36305	8.01819	8.391	8.26792	7.83599	8.03623	7.95443	7.5753	8.06126	7.60267	6.88892	7.24346	7.73752	7.55193	7.24539	7.51788	7.33901	6.82762	7.59873	7.52562	7.24025	7.07019	7.31517	7.65027	7.75241	7.17315	7.09793	6.55094	6.77687	6.73249	7.5744	6.65984	7.29207
2789	8.29016	7.48959	7.50355	8.29571	7.87564	7.58403	8.07885	7.97988	7.64764	8.09668	7.55284	7.49712	7.92128	7.80608	8.45836	7.54625	8.25004	7.56839	7.65825	8.12112	7.97072	7.23509	7.90015	7.32028	8.21263	7.25112	8.13417	7.38972	8.21059	7.3417	7.43941	7.43912	7.68588	7.5054	7.27585	7.40573	7.79384	7.90897	8.07229	7.19324	7.96867	8.11377	7.39525	7.38849	7.48959	7.23822	7.3287	8.03816	8.07462
2791	6.23897	6.64714	6.99194	6.55861	5.8507	6.25337	6.38985	6.10365	6.04731	6.2499	5.94727	6.23594	6.34566	6.65041	6.92034	6.33773	6.28568	6.67123	6.2716	6.68484	6.40569	6.28522	6.774	6.11658	6.85737	6.5171	6.55208	7.06283	6.10282	6.24115	6.0615	6.31629	6.08083	6.4314	6.01156	6.39189	5.97546	6.56722	6.27539	5.95753	6.54292	6.20714	6.11606	6.72893	7.02987	6.43776	6.38464	7.41187	6.25851
2795	8.628	8.99603	8.89121	8.4835	7.41094	6.24256	7.9783	9.04389	7.74263	7.18089	7.79438	8.55772	8.04201	9.22781	7.95232	8.03009	7.08041	7.5315	7.59124	7.91256	6.00779	8.57739	7.93027	7.16575	6.26994	8.40933	7.27063	8.52343	8.39057	6.13091	7.9925	7.99463	8.11773	8.99883	8.20537	8.71555	8.34476	9.21227	6.08589	5.83689	8.77887	8.0914	6.01874	6.08767	6.01289	6.1436	8.78073	7.53127	8.37153
2800	7.26121	7.60817	8.09954	7.75895	7.24515	6.93097	7.12642	7.07178	7.36181	7.32215	7.08362	8.02226	7.57248	8.83057	7.6621	6.85823	7.13991	7.91594	6.93681	6.95391	6.84325	6.7416	8.14766	6.9457	6.94095	6.84157	8.45101	8.27202	7.46781	7.38836	7.32661	7.67417	7.17354	7.26102	7.36485	6.92205	7.97063	7.74706	7.58042	6.82441	8.20098	7.31104	8.25039	7.38293	7.91866	7.38426	7.02938	8.0861	7.03473
2806	8.50617	5.74547	5.78564	9.08565	8.42471	8.92138	5.82686	8.56718	8.78984	5.72266	8.72747	5.71995	8.84841	5.77941	5.92428	8.46631	5.79339	8.16851	8.85102	9.07552	8.82762	5.80199	9.19759	8.51365	5.70852	8.43	5.84797	8.72832	5.84872	8.05547	5.78019	5.92134	5.94947	8.37639	8.34291	8.07449	5.87658	8.64048	9.29269	8.39455	6.15397	9.10337	8.56237	5.83889	5.84648	5.81003	5.77941	9.08091	5.72198
2808	9.56532	9.17454	9.53675	9.40544	9.59812	9.2022	9.20814	9.10092	9.57919	9.47585	9.22118	9.30758	9.31744	9.35926	9.62085	9.51731	10.1741	10.1437	9.94405	9.83074	9.9779	9.47074	9.76007	9.35926	9.33372	9.68039	9.42932	9.51522	9.40563	9.38379	9.34026	9.36884	9.09289	9.54118	8.80191	9.41588	9.10982	9.69491	9.51166	9.22028	9.27419	9.36412	8.95618	9.42097	9.54975	9.58068	9.30589	9.53829	9.3558
2811	6.82944	7.08489	6.97177	7.34803	7.60194	7.07146	6.60894	6.37013	7.19612	6.42061	6.8055	7.10235	6.90737	6.59667	7.28302	6.74553	7.04234	7.50257	8.29835	7.55052	7.36589	7.60923	7.60495	7.39478	8.11555	7.8498	6.92834	7.08162	6.67899	6.95966	7.50725	7.2207	6.74467	6.82548	7.33269	7.38725	6.57331	6.55914	6.73169	6.34794	6.70531	7.06096	6.73913	7.08405	7.02237	6.7261	6.96132	6.49296	6.22108
2815	6.54376	7.83827	6.11678	6.50575	6.86486	8.51588	6.97966	6.82837	6.92128	8.19736	8.80555	6.85878	6.27741	8.58401	7.89449	8.07313	8.40274	8.5692	8.56447	8.89738	7.4429	8.5293	7.80493	8.51783	7.83908	8.06433	6.91259	7.32763	7.3217	6.87487	8.2849	6.11121	7.61015	6.47188	7.84484	8.00081	8.18134	6.55899	6.26651	8.05855	7.28302	8.11802	6.77687	7.36541	5.87828	8.17744	6.51077	8.22058	7.45712
2817	9.34123	9.79906	9.37719	9.4499	9.34739	9.91342	9.16163	9.66982	9.47401	9.74652	9.86569	9.60793	9.6279	9.49854	9.36967	10.0893	9.2237	9.74809	9.51024	9.54812	9.11271	9.20699	9.30792	9.21867	9.38463	9.19785	9.6477	10.039	9.31414	9.66667	9.76237	9.36226	9.42671	9.94333	9.48939	9.3415	9.41476	9.6593	9.57041	9.53795	9.63219	9.46481	9.28758	9.39705	9.53647	9.61456	9.47751	9.48007	9.03345
2818	7.16262	6.78116	6.64336	6.74613	6.64735	6.19237	7.19041	6.55876	6.61602	7.01073	8.08696	6.72394	6.37959	6.35048	6.96516	6.30242	6.95201	6.56481	6.7049	7.10889	6.55982	6.38122	6.62892	7.24294	6.69404	6.38019	6.31315	6.10625	6.90868	6.10012	6.98559	5.87402	7.07983	6.24096	6.44147	6.59608	7.84341	6.28128	6.24058	7.3514	6.42709	6.88555	6.8821	6.2208	6.82636	6.20452	6.18845	6.11997	6.19295
2822	6.19588	5.83552	5.93506	5.88204	6.19061	5.97615	5.68706	5.81448	5.71465	5.75964	6.00901	5.89242	5.76622	5.68247	6.06492	6.17042	7.46474	7.38772	7.19729	7.05259	6.15977	6.59645	6.25589	6.57473	6.71703	7.15557	5.83364	5.81904	5.91638	6.01962	5.84574	5.97864	6.00735	5.87573	5.7966	5.79596	5.74147	5.83001	5.77941	5.84648	5.57274	5.76871	5.93972	5.67088	6.10448	6.02006	5.75964	6.21196	5.72549
2825	8.77529	9.28176	8.74851	8.79766	8.55023	9.94484	8.24336	6.55679	8.32943	9.35539	8.83856	8.54447	8.96294	9.09801	8.38287	8.58877	7.94683	8.6799	8.39353	8.56605	8.96506	8.05577	9.00948	8.95773	9.65698	7.23613	9.39681	8.47702	6.7653	8.88721	8.87062	8.78879	6.49455	8.68688	8.43465	7.6706	7.5717	9.23861	9.3415	8.76659	8.95303	8.99704	9.14526	9.3395	9.3595	9.77969	7.04521	9.14299	8.09668
2826	9.85388	10.4155	9.63461	9.43393	9.52388	10.9267	9.87168	10.1837	9.87608	10.5837	9.81755	9.61322	10.7839	10.3232	10.6146	9.97692	10.749	10.7641	10.8577	9.98631	9.9572	10.4894	10.818	10.6355	9.71803	9.84258	9.76878	9.64959	10.3963	10.7119	10.4091	10.6428	10.7069	10.5211	10.5587	10.459	10.7353	9.87042	10.5596	9.88996	9.62566	10.4094	10.5704	9.55158	10.3346	10.7645	9.97068	10.616	10.408
2827	10.6678	10.6037	10.3886	10.8	10.2887	11.1785	9.7954	10.6057	10.5582	10.8832	9.82392	10.6517	10.8984	10.6505	10.4961	10.6647	10.1322	10.6099	10.4507	10.0201	10.7961	9.8446	10.9434	9.78387	10.4168	10.183	10.1694	10.7101	10.7628	10.5165	10.3426	10.7226	10.2811	10.3647	10.4175	10.5135	10.8028	10.318	10.4281	10.6155	11.027	10.766	11.0663	10.6425	9.98603	11.0336	10.2692	10.4746	10.4111
2831	9.75829	9.72323	9.77313	9.6044	9.73506	9.75723	9.89915	9.75072	9.87417	9.66696	9.63728	9.68808	9.81106	9.80976	10.1922	10.0369	9.12353	9.04389	9.12608	8.9452	9.0772	8.89365	9.18216	9.06056	9.44759	9.19537	9.96351	9.58429	9.58484	9.89055	9.93181	10.0928	9.4688	9.70328	9.69655	9.5271	9.35838	9.63309	9.53159	9.25917	9.70911	9.73543	9.43562	9.7562	9.49335	9.86111	9.69655	9.58484	9.56264
2836	8.50721	9.78826	9.67475	9.25689	6.01244	8.54297	7.56741	6.09605	7.92599	8.69642	9.47775	8.33914	8.59501	9.51962	8.58249	8.77887	7.63903	8.65901	8.13147	6.34583	6.24256	7.40337	8.38676	8.37291	8.43312	7.50477	9.63093	9.4308	8.55579	9.39977	6.34645	9.53972	8.45663	8.46904	9.41253	9.0456	8.18686	9.41588	8.859	6.30116	9.67434	8.10155	8.39223	8.92525	8.82117	8.72406	7.77165	9.40004	8.69592
2844	9.63918	10.2185	10.2696	9.84491	10.3139	9.49335	10.2174	10.8338	10.5476	10.0318	9.85917	9.74836	9.62847	10.2938	9.5301	9.56947	10.2474	10.7711	10.7876	10.2116	9.85686	10.7754	10.6742	9.45424	9.10198	10.7087	9.46596	9.39681	10.2703	9.50354	9.58429	9.2969	10.7966	9.77207	9.98085	10.4479	10.9847	10.1814	9.69278	9.81019	9.51052	10.1306	9.47725	9.07045	9.65333	9.39648	10.2836	9.79967	10.7926
2845	6.72374	7.11585	7.0998	6.72994	6.8968	6.812	6.50622	6.55671	6.54307	6.92528	6.56081	7.23637	6.74633	6.99732	7.21879	7.17774	8.26454	7.76989	7.77941	7.52438	8.17297	7.06241	8.10886	7.57806	7.12642	7.21643	6.81505	6.65864	7.01178	7.09098	7.35083	7.06358	6.83639	6.88149	6.46397	6.88687	7.16122	6.94437	6.97683	6.71622	6.70709	6.8198	7.35249	6.78881	8.07523	6.83051	7.09359	7.29648	7.1838
2852	7.35894	6.76372	7.21066	7.25645	6.59068	7.46825	7.36944	7.18311	6.61318	7.61806	6.97926	6.75925	7.5315	7.25893	7.3073	7.12612	6.5778	6.20936	7.02643	6.52713	7.25482	7.10599	7.3279	6.64121	6.73659	7.03598	7.48601	7.02987	7.08557	7.101	6.91656	6.57481	6.6883	6.79705	6.72765	6.92051	6.83339	6.84157	7.44745	6.3475	5.936	6.7462	6.55489	6.6142	6.94153	7.22424	6.92163	6.78136	7.04629
2857	8.83511	8.65371	8.45323	8.80885	8.93554	8.5056	8.50038	8.85348	8.62544	8.47342	8.90305	8.69193	8.81173	8.2398	8.28851	8.26486	8.82737	9.29454	9.21574	9.73543	9.10221	9.898	9.89494	9.11292	9.07268	9.26702	9.10587	8.35028	8.3624	8.33515	8.52955	8.63309	9.14413	8.59223	8.32716	8.81559	8.61978	9.11735	9.00373	8.02791	8.53418	9.15472	8.89958	7.97558	8.60542	8.88779	8.32794	9.59229	9.08406
2861	8.74162	5.98531	7.22706	7.41371	9.96318	9.04823	6.74393	8.78819	8.11508	6.61128	10.9512	6.79003	9.79906	5.81473	6.19588	8.89312	7.69027	6.7603	8.84952	7.48306	6.36112	6.31853	7.11755	7.24515	7.40573	6.04038	5.78706	6.06492	6.79029	8.05577	6.9329	7.50756	5.77159	7.05507	6.90493	7.39707	5.86914	5.6497	6.56081	8.4871	5.88034	9.89554	8.75428	5.70044	6.75826	6.01056	5.86253	6.12366	8.33809
2864	7.25678	6.95322	9.16052	7.71669	7.19962	6.95874	9.14046	8.0638	8.80039	8.93933	9.28758	9.29963	8.98805	7.58277	7.88476	7.45044	7.92748	7.37211	7.61835	8.20365	7.14587	8.1995	7.76648	7.6621	7.11519	7.85064	7.19646	8.63503	8.55967	7.57312	7.18463	7.9653	8.76449	7.96301	9.24303	8.32794	9.20466	9.18793	7.77759	7.30374	7.09913	7.16511	7.36138	7.77433	7.15882	7.89383	8.82762	8.34405	9.79639
2872	8.27698	8.53785	7.62661	8.34572	8.57877	8.2838	7.31943	8.39976	7.64995	7.72664	6.59534	9.07292	7.97097	8.30636	8.03451	7.69934	6.15115	7.17354	6.55276	8.99022	7.24882	8.13836	7.44905	6.8099	7.94077	7.22443	8.10134	8.08646	7.57372	7.38917	7.4526	7.97629	8.017	9.35007	7.37796	7.4805	7.66308	8.02	7.53069	7.5512	8.15537	7.44454	7.60308	7.4246	6.9497	7.24882	6.95154	7.78583	6.66372
2875	6.17794	6.26512	6.44352	6.2799	6.04731	6.36173	6.13996	6.13935	6.18845	6.39995	6.25869	6.11606	6.20268	6.05184	6.49288	6.09824	6.50787	7.29639	6.37882	6.70174	6.98756	6.49423	6.67683	7.20829	6.68379	6.57803	6.17715	6.25552	6.26084	5.99093	6.03233	6.05721	6.50056	6.03037	6.2022	6.39325	6.60153	6.36259	6.04331	6.91022	5.80939	5.98361	6.0368	6.7107	6.57698	5.94912	6.2252	6.90063	6.50347
2883	6.42286	5.78162	7.4903	6.41057	6.33588	6.59371	8.02489	7.40367	6.72299	8.72659	8.13854	7.42734	7.84017	6.65446	6.92411	7.27534	6.54674	6.81149	6.57503	6.19422	6.46986	7.36255	7.20166	5.90045	6.7835	6.72144	6.32994	7.78217	7.26892	6.29835	6.56609	6.04602	6.50787	6.58072	7.45634	6.92452	8.62116	6.51015	6.88228	7.23717	6.65899	7.63788	6.43372	6.05721	7.01808	6.66625	6.11678	5.99172	8.15677
2889	5.70852	5.73826	7.05437	5.66836	5.63152	6.80148	6.65297	5.72994	5.76871	6.46032	5.70044	6.94431	6.53939	6.60381	7.06118	6.72489	6.95085	5.76845	6.62582	5.78395	5.75171	5.84338	5.68442	6.52651	5.56468	6.40324	5.76936	6.69245	5.79416	6.45634	6.29589	6.56088	6.50056	6.75925	5.6647	5.79994	5.76949	5.62241	6.39622	5.54988	5.98531	6.59164	5.66527	5.56468	5.75502	5.79789	6.43008	6.56088	6.45496
2895	6.39571	6.73068	6.9497	6.57698	6.30468	6.6107	6.63094	6.61813	6.40973	6.46986	6.45382	6.82182	6.46857	6.35433	6.32371	7.04656	6.03255	6.00846	6.15306	6.45146	6.84661	6.20191	6.08452	6.3318	6.42077	6.26614	7.12012	6.60484	6.68345	6.7628	6.7674	6.36303	6.52279	6.65503	6.63116	6.56963	6.44204	6.75561	6.60726	6.3279	6.37839	6.34029	6.42602	6.56111	6.31297	6.62509	6.49945	6.43966	6.29262
2898	7.10997	6.09626	8.47324	7.53462	7.55914	8.34192	8.16476	6.02467	6.21003	6.22481	7.17907	6.03069	7.67435	7.47385	8.06299	8.53647	6.96801	6.14441	5.96201	8.04928	7.35004	7.61864	8.12847	6.95045	5.89434	6.95552	8.25816	7.34064	6.06598	7.50426	6.89386	7.48294	8.13112	6.28128	6.37994	7.6445	7.814	8.38883	6.2918	7.71561	7.54054	6.97132	6.10282	8.41417	7.2476	8.21718	8.12642	8.54037	7.70301
2903	7.10889	6.33207	7.3171	6.4109	6.57623	7.18801	6.65814	6.36753	6.94484	6.30342	7.99824	6.83789	7.25112	6.21235	7.24736	7.21586	7.07274	6.5946	7.31037	6.34267	6.15707	6.72198	7.06283	6.949	7.18424	7.00762	7.01233	6.36068	7.20399	6.54957	7.23153	7.00234	7.25645	6.61252	6.66075	7.08794	7.76904	6.5114	6.40535	6.3446	6.46712	6.52247	6.18885	6.3482	6.23613	6.41124	6.60315	6.29307	6.27206
2905	9.40184	8.63973	8.79556	8.96743	8.40373	8.61564	9.14501	9.44153	8.89473	8.75571	8.44452	9.25296	8.65087	8.53304	9.11292	9.1408	9.04752	9.19472	8.98967	9.24359	8.78682	8.86337	9.09754	9.18002	8.82005	8.72118	8.2003	8.89365	8.49271	8.96053	8.71408	9.15408	9.02665	8.92691	9.08272	8.34623	8.42221	9.21249	8.697	8.29871	8.55967	8.41084	8.25816	8.87009	8.91552	8.92662	9.44232	8.70698	8.41806
2909	7.51816	8.12287	7.64621	7.9716	7.45955	7.23944	7.30676	7.60667	7.41589	7.79679	6.85952	7.7078	7.33176	7.61864	7.39588	7.14627	6.38721	6.90915	6.85206	6.28522	6.93401	6.22634	6.37556	6.59977	7.45496	7.02599	7.68549	7.71516	7.91348	7.69027	7.71404	7.78324	6.78519	8.05203	6.89073	7.31104	6.93582	7.1907	7.94921	6.77316	7.41023	7.70377	7.43648	7.64578	7.50968	7.18645	7.33561	6.75489	6.92611
2912	8.20057	7.19661	7.99211	7.75941	8.34982	8.73649	8.30136	7.65849	7.74932	6.93763	6.77211	8.63747	8.15153	7.88672	7.14491	7.06684	8.03198	7.35646	8.08646	8.22927	8.18686	7.79644	8.02	8.16122	7.49854	7.80771	8.15088	8.57267	8.16603	8.34693	6.90272	7.89677	8.02119	8.34849	7.06939	8.15615	8.12094	8.68127	8.87621	8.45736	7.99891	8.51009	8.37715	8.25339	7.05952	8.44637	8.2623	7.38045	8.33107
2919	6.31701	6.05464	7.95443	6.92575	7.06699	6.53524	6.04548	7.41237	7.71455	6.61471	5.81448	6.86706	6.27197	6.17764	6.31162	6.49217	5.96487	6.32104	6.13336	5.79287	6.38131	6.73424	6.82087	6.28412	5.74972	6.12949	5.9627	6.33835	5.73625	6.56526	6.62683	6.56526	6.56081	5.6354	6.73873	6.05313	6.72387	6.49653	5.67088	5.8057	6.10676	5.95362	6.37994	5.87536	5.7329	6.69017	6.47934	6.66808	6.81022
2923	13.3388	12.7399	12.8037	13.0306	13.4876	13.851	12.9383	13.0078	12.9035	12.5713	12.7745	12.9535	13.6842	12.8247	13.1191	13.194	13.6145	12.8543	13.4146	13.6681	13.5701	13.0561	14.1581	12.3961	12.3951	12.8543	12.198	13.461	13.3608	13.3564	13.0804	12.5915	13.088	13.2624	12.1401	13.2326	13.3564	13.3762	13.3317	13.1	12.6336	13.1644	13.189	12.3338	12.9519	13.7469	13.3608	13.2681	13.5064
2933	7.28915	5.88687	5.7772	5.78097	5.7674	7.78428	8.17052	5.8057	5.74626	5.74919	6.98474	7.64913	5.79467	7.35786	8.42913	7.44905	5.76438	8.05023	5.77276	5.67997	5.90272	5.75819	7.49209	7.8707	7.3753	7.25276	5.78823	8.63013	7.64536	7.53497	5.91827	8.34381	7.18247	5.86069	7.15712	8.42832	5.89782	7.58388	7.72401	5.7708	7.04109	8.56845	5.74333	8.76869	7.75376	7.8932	5.84238	7.55025	8.03138
2939	9.33615	9.16463	9.08686	8.94902	9.01706	9.91038	9.49854	10.0112	9.18678	9.98289	10.072	8.58662	9.33863	9.47101	9.60611	8.96587	8.70315	8.91839	9.23399	9.92283	8.62652	8.81983	9.27208	8.79485	9.87417	8.38152	9.54605	9.00612	9.09709	9.47867	9.17488	8.9342	8.86146	9.1265	9.36444	9.19061	10.0473	9.94515	9.72688	9.35239	9.34524	9.6982	9.50743	8.98144	8.4908	9.28412	9.61322	9.66579	9.48768
2944	11.3622	10.0408	11.433	11.5628	11.4414	12.2934	11.4639	10.8832	10.809	10.7577	10.1517	11.6594	11.5014	10.765	10.6206	10.2977	11.3869	10.3889	11.3811	12.1124	11.7571	11.1722	12.0972	11.3823	11.7595	9.96967	10.5306	11.5411	11.4291	11.5601	10.2398	10.9393	10.502	11.8856	10.6393	10.3826	11.8652	11.8549	12.4248	11.6347	11.0112	12.0515	11.4461	11.0466	10.5944	11.6812	11.4708	10.9468	11.6258
2948	8.89365	8.09853	8.86891	8.10588	8.05577	9.0022	8.42768	8.31403	9.39104	8.88695	8.47381	8.62479	8.3621	8.75925	9.47074	8.36053	8.8792	8.93178	8.96621	9.19967	9.12479	8.68299	8.579	8.46712	9.12914	9.2317	7.72127	9.1945	9.13804	8.62432	9.67348	9.74298	8.22696	9.03316	9.70714	8.84824	8.59943	9.56592	8.82345	8.79034	7.89632	8.73251	8.48977	9.34475	8.41806	8.94679	9.33156	8.37472	9.16136
2949	10.6674	10.4718	9.83862	10.7136	10.481	10.1679	10.5528	10.4373	10.658	10.8293	10.5306	10.3845	9.82121	11.0374	10.5555	10.4834	11.0768	11.2085	11.2941	11.2388	10.6304	11.1743	10.6812	11.4861	10.693	11.2665	11.1063	10.9031	10.832	10.7019	10.5881	10.85	10.8692	10.4088	11.8886	10.9136	10.7275	9.9482	10.5072	10.6049	10.4088	10.8821	10.391	9.99924	10.2174	10.6219	9.94678	10.5559	11.2353
2952	7.01945	6.64628	6.32719	6.89907	6.42718	6.77876	6.57293	6.54108	6.34706	7.31625	7.18816	6.51437	6.90552	7.05249	7.38635	7.29207	7.31275	7.02987	6.85008	7.56209	7.48246	7.032	7.08898	7.72691	7.49308	7.02193	7.50217	6.87201	6.7333	6.72347	7.19904	6.647	7.33269	7.49395	6.59157	7.05775	6.91455	7.06907	7.27787	6.50481	6.23186	6.79686	6.57848	6.47726	7.37706	6.54896	7.13163	7.49142	6.94871
2953	6.78259	7.0173	7.36637	7.36485	7.03004	7.33482	8.1094	7.88889	8.09519	6.68581	6.65141	7.20709	7.85295	7.30365	8.05367	7.88974	6.5793	7.80397	6.95656	7.20559	7.0151	8.0438	7.07555	6.93477	6.90915	7.91774	8.55023	8.11377	6.8891	7.92222	6.94802	8.42703	8.22321	8.15937	7.16918	7.09928	6.61391	8.16122	7.10126	6.46986	8.05036	8.05254	7.61864	8.14594	8.12642	7.31961	8.13221	8.08628	8.16329
2954	5.80697	6.37521	6.55914	5.94112	6.3439	6.64571	6.58228	6.34196	6.24689	7.67417	5.78926	5.81181	7.17956	6.4878	6.75045	7.07104	5.59873	6.05378	5.93308	5.99093	6.21437	6.6372	6.50111	6.06214	6.09448	6.32638	6.23281	5.9014	5.98857	6.30793	6.40552	6.65665	5.82321	7.30883	6.59645	6.75601	7.24199	5.79853	5.70633	6.1441	5.79519	6.18306	6.51788	6.66139	5.88228	6.40434	6.40838	6.45846	6.23253
2955	8.28304	8.53728	5.81181	8.81346	5.693	5.74333	5.85576	8.17253	8.26068	5.64343	5.72752	8.61826	5.71248	5.74839	8.26982	8.56069	5.60887	5.66372	5.71954	8.11802	5.51294	8.52504	5.7404	8.85175	7.86743	5.66667	5.91046	8.73189	5.78499	8.29628	5.74267	5.76109	5.70866	5.61849	8.75247	8.51062	5.79519	8.75428	5.5257	8.579	5.72509	5.68886	7.90986	8.47503	5.84462	7.8671	8.57849	8.32465	5.68983
2956	8.76676	9.01684	9.3746	8.91934	9.57222	9.247	8.65834	8.54521	9.79161	9.09593	9.38122	9.09864	8.90406	8.80381	9.27419	9.05094	9.78941	9.13113	9.49604	9.16673	9.20466	10.0187	9.0401	9.91838	9.32603	9.28075	8.96003	8.81535	9.62901	8.99933	9.05712	9.69518	9.76007	8.58401	9.39955	9.10644	8.61639	8.53952	8.93502	9.68397	9.05554	9.95279	9.20012	9.0116	10.0566	9.25971	9.06056	9.23637	8.74562
2958	8.59896	9.0074	9.12335	8.73981	9.12257	9.23884	8.82762	9.42155	8.60689	8.96136	9.14126	8.70698	9.28661	8.53887	8.46611	8.53801	8.34982	8.35821	8.36277	8.65719	8.48875	8.44149	8.5424	9.11706	8.66368	8.64236	8.43254	8.84347	8.71385	8.44835	8.77769	8.91934	9.05885	9.10166	8.38644	8.38413	8.24362	9.30514	8.65959	9.57645	9.66123	9.22028	8.56379	9.20062	9.72209	8.83856	8.90671	9.44827	9.47125
2959	6.55914	6.0973	11.6134	9.83442	10.2568	7.85437	6.59112	8.30841	9.84734	6.64336	5.94019	10.5486	8.51749	11.1189	9.00293	8.32661	5.95235	9.47609	7.47942	11.1583	10.2337	9.95448	9.90389	6.25346	6.26892	10.0961	10.9021	10.7725	6.32674	9.66193	7.58124	9.11567	6.37271	11.2036	9.39705	9.55967	5.89901	11.0455	10.1147	5.78642	6.68899	7.73286	6.85897	9.91709	6.85582	10.6425	11.2388	9.83139	8.94086
2961	9.08914	8.66753	8.83619	9.0183	9.13011	8.72519	8.83593	8.92396	8.95618	9.62847	8.98572	9.37894	9.20466	8.84198	9.54859	9.22471	10.2883	10.658	9.84295	10.7839	9.40514	9.87446	10.4949	9.58747	9.57193	8.85142	8.55208	9.75723	9.36061	9.23399	9.21029	9.2351	8.88609	9.57727	9.25573	9.58453	9.55764	8.84543	9.68151	9.41525	9.14685	8.70294	9.44101	8.65199	9.77207	9.39955	8.83669	10.0725	9.26159
2965	6.56134	6.86412	6.21167	6.86308	6.17794	6.05238	6.25552	6.48469	6.77863	6.34645	6.00501	6.57053	6.41208	6.774	6.51625	6.67718	6.19158	5.89494	6.22672	6.49914	6.2544	6.39538	6.26242	5.8935	6.37271	6.09145	7.10505	6.66822	6.6044	6.79583	6.57188	6.61376	6.69569	7.00396	6.43949	6.63404	6.76247	6.503	7.00701	6.33588	5.92051	6.31441	6.06694	6.21879	6.60271	6.93483	6.18306	6.50819	6.43784
2967	6.21475	6.46494	5.71574	6.54613	5.68386	6.35659	6.24877	6.28769	5.7137	6.77244	5.70277	6.51742	5.72806	6.12417	5.85033	6.24058	6.23101	6.48086	6.3082	5.68983	5.64814	5.65126	5.67927	5.65722	6.45154	6.30297	6.87548	6.3658	6.25692	6.31135	6.64714	5.93775	6.12182	5.7137	5.69507	5.72549	7.0205	5.60872	5.81181	5.69673	6.48509	6.05679	6.60616	6.22357	6.52945	6.39995	6.33437	6.37237	6.52759
2972	8.10796	8.59144	8.07239	8.01416	8.24374	7.95111	8.27527	7.77276	7.67081	7.5815	7.69176	8.42703	8.46696	8.75545	8.57924	8.31544	7.81733	7.9071	7.9902	7.91541	8.21278	7.36029	7.55235	7.586	7.88871	8.09874	7.92355	8.25213	8.5826	8.68452	8.61773	8.26982	7.77785	8.68249	7.39737	8.2223	7.67763	7.8831	8.04996	8.06152	7.70808	7.92875	8.04304	7.7984	8.49746	8.75391	8.48196	8.56188	7.87998
2977	11.7437	12.4992	12.351	12.7141	12.2215	12.2974	11.47	11.5355	11.476	11.6051	11.1982	12.2837	12.2925	11.9567	12.545	12.0566	11.9618	12.076	12.1853	11.9739	12.8666	11.7408	12.8732	12.0832	12.1115	12.0229	11.6015	11.8956	12.1899	11.5972	11.7379	11.3616	10.9083	12.4867	11.1004	12.3211	11.3405	12.214	11.7008	11.203	11.5567	11.693	11.5936	12.2284	12.4499	11.7931	12.6125	11.7496	11.4324
2979	6.81638	7.93454	7.16953	7.7974	7.4486	7.56341	6.73249	7.45439	7.52686	6.70353	7.31037	7.38439	6.81999	7.66241	7.04142	7.03326	6.80378	7.11488	7.07051	6.6785	7.06481	7.27755	7.50355	6.50787	7.08178	7.22214	7.62708	7.53381	6.79429	6.85039	7.52438	7.18581	6.98424	7.64553	6.69673	6.93202	6.59379	7.16978	6.77244	7.12995	7.5085	7.1806	6.87201	7.44786	6.20675	7.74283	7.85724	7.84151	6.68484
2982	10.3474	10.1859	10.2642	10.5555	10.7382	9.69135	10.0425	9.91467	10.0321	10.0833	10.1419	10.0896	9.86667	9.71117	10.2719	10.0651	9.32711	9.01009	9.14782	9.76096	9.19094	9.6279	9.38463	9.52891	9.4068	9.41616	10.4885	10.1694	10.3762	10.1426	10.1147	9.99844	10.1004	10.2228	10.0958	10.4576	9.36493	10.1257	9.73254	9.87608	10.2922	9.61394	9.72293	9.98885	10.3152	9.21918	9.81075	10.0729	9.67933
2986	7.41371	6.93978	6.71941	6.67899	7.13686	7.53508	8.52862	8.18222	7.39402	7.71788	9.23248	9.10763	7.32099	7.11513	7.74073	7.31037	8.07239	7.74803	7.23968	9.768	6.50056	7.97748	7.61755	7.67533	6.7416	7.07581	7.14829	6.91099	7.02818	7.5812	7.01775	6.41743	7.97194	6.84176	8.56117	7.89362	8.4908	8.91552	7.86774	9.44733	7.19924	7.16376	7.26628	6.63985	6.88542	6.48549	7.36926	6.94871	8.86222
2988	7.09244	6.89061	6.99155	7.13361	7.27017	7.15967	7.00028	7.00201	7.15837	6.84983	7.44499	7.27599	7.18836	7.18424	6.9152	7.22672	8.11601	8.16498	8.28405	8.08349	7.89677	8.36719	7.79541	8.52127	7.58072	7.85909	6.85878	7.07719	7.1862	7.09323	6.98373	7.24736	7.16027	7.02572	7.67288	7.34306	7.27599	7.08199	7.08526	7.37809	6.58169	7.20225	7.00662	7.24887	7.15462	7.39923	7.08473	6.9123	7.541
2995	9.94515	10.4607	10.6738	9.45424	10.3407	10.6452	10.0526	10.214	10.7349	9.1687	10.1926	10.1322	9.68097	9.07438	10.2521	10.166	9.6177	11.476	11.1501	9.51904	10.4607	10.8214	9.57457	10.8522	10.7339	10.5515	8.964	10.0259	10.4995	10.6206	10.4822	10.1609	10.0833	10.0429	10.5503	9.19094	10.0646	9.14361	10.1957	10.3199	9.94235	9.64745	10.164	10.7899	10.6359	10.2113	10.4071	9.10166	10.2155
2998	8.50834	8.06046	9.01229	9.0056	8.79835	9.11497	8.5433	9.21684	9.10644	9.11292	9.00665	8.44473	8.84596	9.23452	8.83749	8.76963	8.80534	8.14791	8.18649	9.0715	8.39042	8.87882	8.94773	9.10922	8.87656	7.92616	9.254	8.89393	8.56873	8.77871	8.82524	9.17109	9.26322	8.61513	9.00693	8.5544	8.99486	8.91975	8.87656	8.38535	8.68522	9.00042	8.85285	9.10728	8.37172	8.62504	8.5293	8.26068	9.01956
3007	11.7762	12.3865	12.2699	11.7579	11.5663	12.005	11.6036	11.4181	11.1895	11.4188	10.9715	11.8166	11.6325	11.9679	11.8549	11.8676	10.3515	10.6706	10.6437	10.4936	10.6072	10.5353	10.8812	10.1085	11.1015	10.9042	11.8472	11.8344	11.6594	11.7924	11.6602	11.4721	11.0165	11.966	10.9042	11.547	10.72	11.6985	11.225	10.7275	11.5229	11.4135	11.6058	11.9705	11.6398	11.8092	11.6522	11.4714	10.5829
3009	7.9435	8.23994	8.27028	8.28609	7.99413	7.89254	7.9376	7.50217	7.86942	8.07252	7.19524	7.89416	7.64536	7.93395	7.97467	8.06425	7.27852	7.36589	7.18483	7.16516	7.51293	7.02407	7.20757	7.26859	7.80771	7.6679	8.2547	7.89416	8.22949	7.98545	8.18011	8.39917	7.8537	7.95546	7.17305	7.61911	7.68889	8.03116	8.03506	7.39864	8.27965	8.19029	7.71275	8.46847	8.05987	8.05456	8.03699	7.67046	8.11075
3013	6.54781	6.51812	6.02763	6.53192	6.47702	6.41199	5.955	6.52868	6.4909	6.01112	6.31396	5.98068	5.93273	6.59807	6.65375	5.94019	6.35345	6.43521	6.5015	5.9139	5.83364	6.22796	6.44015	5.86547	6.36225	5.89782	6.73478	6.42244	6.15537	6.00579	5.70277	6.79074	6.17072	6.65219	5.92252	5.99665	6.09051	6.0842	5.77681	6.28284	6.30116	6.67243	5.79789	5.94159	5.94379	6.26669	6.47163	6.51203	5.89001
3019	6.59164	6.28164	6.17675	6.2499	6.64121	6.25944	6.65481	6.50229	6.1299	6.46454	6.72597	6.30496	6.4241	6.15537	6.70702	6.70428	7.28467	6.78104	6.58444	7.54081	7.28764	6.90493	6.85119	7.77276	6.82837	6.867	6.41258	6.2614	6.16476	6.45007	6.28623	6.10448	6.50434	6.13336	5.94251	6.24067	6.24586	6.34425	6.16346	6.29444	6.6524	6.42244	6.60996	6.70497	6.43372	6.71724	6.80077	6.60799	6.26669
3025	8.48555	8.38644	8.9113	8.62006	8.44725	8.65936	8.4778	8.35243	8.2623	8.54544	8.14872	8.24471	8.6511	8.40079	8.81372	8.12445	7.62361	7.47722	7.76046	7.6883	7.75766	7.80467	7.7264	7.55349	7.81676	7.64268	8.33859	8.16202	8.33656	8.32841	8.21461	8.69048	7.80266	8.76577	8.01029	8.40202	7.98826	8.53664	8.50748	8.271	8.21328	8.80656	8.25594	8.49526	8.37949	8.50721	8.4118	8.24204	8.21446
3038	7.04488	7.09344	7.16729	6.41333	6.92452	7.67557	7.54506	7.40489	6.23973	7.15867	7.85227	6.66188	7.97768	7.3395	7.88409	7.32144	6.96029	6.90063	7.20829	6.82289	6.02654	6.80269	6.4936	6.35092	6.31162	6.35981	6.9271	6.94935	6.89991	7.7401	7.16262	6.33207	8.00256	7.21196	7.58649	7.91256	7.30125	7.81006	6.40813	6.46542	6.76792	7.04812	7.24572	5.98564	6.74919	6.58414	6.83145	7.13879	6.88458
3039	6.91348	7.28302	6.88663	6.94031	7.73903	7.45712	6.75012	7.28517	7.54682	7.54575	8.03699	7.721	7.63433	7.35973	7.09344	7.3395	7.18139	7.26757	7.13351	7.21129	7.15045	6.86774	6.60241	7.44499	7.66026	7.25603	7.23897	7.66976	6.96761	7.274	7.52527	7.67316	7.43446	7.3468	7.03865	7.09861	7.16167	7.22405	7.08362	7.49538	7.60289	6.65041	7.35977	7.03919	7.04596	7.46101	6.83208	7.18291	7.45882
3052	11.9732	12.587	12.2293	12.0325	12.0078	12.545	12.046	12.5393	12.0637	13.0182	12.3611	12.1558	12.741	12.7835	12.8625	11.8222	11.5839	11.8391	12.3326	11.3684	11.4925	11.0942	12.4651	11.8574	11.9875	11.3013	11.6413	11.9288	11.796	12.5792	12.4749	12.8142	10.9639	12.1267	12.3272	12.5792	12.453	11.6843	12.5904	11.5768	11.7047	12.9488	12.2488	11.9029	11.9985	12.563	12.039	12.6492	12.4594
3055	12.17	10.612	10.6873	12.0789	12.1783	10.9969	11.8667	12.104	10.7561	12.3446	10.2412	12.2382	12.3908	12.4551	12.0628	10.2875	9.42849	9.87005	10.0324	10.8723	9.84222	10.6733	11.859	9.94547	11.5643	11.6619	11.9679	10.6196	11.3201	11.1715	11.1479	12.2351	11.6516	12.5496	11.2645	12.3358	11.866	11.9891	11.9875	10.8401	12.0992	10.6922	12.0798	10.6897	11.7824	10.817	11.0537	12.0868	11.7503
3056	8.15359	5.85231	7.75803	8.04594	8.80885	5.99003	7.57425	5.90427	8.22927	7.81032	8.15615	7.77808	5.88868	5.72428	7.90197	8.54571	7.42904	6.59578	6.84896	7.34086	7.08326	5.757	6.69569	7.75987	7.49237	5.89518	5.85169	6.06534	8.83399	6.30134	9.06995	7.91555	7.91283	6.11359	5.95235	8.09738	8.43393	5.99877	5.68525	7.77922	8.17371	5.99497	7.97875	5.79416	7.99517	5.72117	5.72117	5.7333	5.844
3059	11.2955	11.4428	12.3222	11.6107	11.8352	11.5964	12.1221	11.5594	11.6545	11.9968	11.3597	11.5425	12.2769	11.6114	12.1401	10.9665	11.5847	11.6857	11.6812	12.3539	12.3108	12.5221	12.2293	12.351	9.40217	11.6651	9.62727	11.5222	12.4081	12.2621	9.44759	11.4822	11.4061	12.2964	12.4561	12.4572	11.4645	11.5908	12.1327	12.1596	9.38852	9.71583	9.72323	11.3665	11.5992	11.7289	12.4605	12.3349	12.3782
3064	6.96138	6.20694	5.98361	5.90272	6.94935	6.30297	6.73879	6.36355	6.39538	5.80237	6.23253	5.97807	6.47758	5.82636	7.27985	5.69079	6.29362	6.6732	6.35703	8.14342	6.935	7.81432	6.98186	6.49803	7.37448	7.40539	5.80506	6.05378	6.94871	6.19773	6.41702	6.02829	6.88838	5.86658	6.53138	6.17478	5.98418	6.04926	6.01819	6.49653	6.65715	6.08683	5.88228	6.23224	5.68414	6.52783	6.08389	6.28613	5.9014
3066	8.27223	7.50304	8.37039	8.3768	8.58176	8.09806	7.63101	8.14183	8.42666	8.18134	8.76612	8.3259	8.38765	7.70992	8.19736	8.16625	9.02326	9.27875	9.1499	8.86807	8.41067	9.14707	9.01558	8.88311	8.23994	8.11508	7.07019	7.40746	7.93167	8.22722	8.24623	7.76956	7.72039	7.91191	8.13288	7.71968	8.87168	8.47061	8.51689	8.69518	6.97023	8.44198	8.57739	7.35842	8.15837	8.07292	7.7089	8.71106	8.81803
3067	9.53763	10.2707	9.53864	9.52499	9.7156	9.24911	10.0142	9.60639	10.1769	10.1818	9.78941	10.3921	9.47948	10.0961	9.92986	9.48446	9.76096	9.87662	9.58176	9.70603	9.45664	10.5117	9.67434	9.6024	9.32872	9.55218	10.2564	10.1776	9.46941	9.44457	9.36091	10.1769	10.1347	9.59309	10.0176	9.47468	10.458	10.4624	10.5618	9.76305	9.56149	9.56149	9.64312	10.2109	9.32138	10.2887	10.2375	10.0349	10.8405
3075	7.73551	7.83001	7.789	7.94764	8.0276	7.14557	7.68969	7.02077	6.98203	7.52612	6.90552	7.53916	7.66474	7.79107	7.03462	7.80978	7.5876	7.72536	7.86216	7.55181	7.81759	7.5787	7.81308	7.20685	7.70455	7.63199	7.71299	7.05356	7.82049	7.10313	7.28687	7.19612	7.42281	7.72475	7.50138	6.86908	7.61486	6.97898	7.04904	7.4779	7.08331	7.2943	7.10282	7.74137	7.48585	7.16227	7.10863	7.4974	7.68393
3080	13.4834	13.2385	12.8962	13.2404	13.4586	13.3147	12.8233	12.7206	13.0834	12.4489	13.5358	13.9431	13.5288	12.464	13.4186	13.6745	13.3206	13.877	14.0035	14.1768	13.5652	13.8796	13.6103	12.3501	13.1555	13.2082	12.4583	12.6294	13.2203	13.1908	13.8092	12.9991	12.3211	13.1308	12.3046	13.066	13.6287	13.4306	13.6533	13.2947	13.6659	13.3941	13.6103	13.3564	12.762	13.8419	13.773	11.8743	13.2736
3082	9.90355	9.86179	9.95479	9.79364	9.70551	9.78856	9.4609	9.72323	9.77929	9.59993	9.42671	9.61588	9.53392	9.76029	9.83109	9.82949	10.0016	10.1644	9.9572	10.0386	9.91467	9.55267	9.90912	9.44208	9.2595	9.69068	9.04219	9.75166	9.55828	9.59741	9.6831	9.62874	9.52126	9.96188	9.45799	9.68518	9.69442	9.87417	9.62817	9.47609	8.9195	8.92734	8.96241	9.91303	9.26505	9.96318	9.76497	9.82421	9.46596
3085	14.318	14.5062	13.6899	11.4815	13.8242	13.6659	13.194	14.1049	13.0755	13.7469	13.6027	13.5331	13.3818	14.112	13.9365	12.8233	11.9635	11.3856	13.1959	13.194	12.8206	12.6114	12.8517	12.2995	12.9737	12.9519	13.5003	13.1856	13.3334	14.3068	13.9519	14.0065	10.866	13.4042	12.077	12.8439	13.755	14.1083	14.3145	13.2326	14.351	13.6287	13.114	13.2867	11.8924	13.0545	13.1067	13.7933	13.6054
3088	5.75964	7.32852	8.36982	6.1141	9.75751	9.3537	6.68345	6.93027	6.46986	7.56764	9.34281	6.76497	6.2948	8.11258	7.50138	6.6563	6.78207	6.35433	6.69783	7.02845	6.24661	6.89458	6.93658	7.13666	5.94819	6.29589	5.9431	8.95654	6.20974	8.15063	8.20786	8.90768	6.47581	6.31647	8.27875	6.70209	7.99298	8.93151	9.00042	6.56797	5.80084	5.85354	5.78097	6.62046	5.65835	6.89536	8.50442	7.91748	8.59101
3089	9.5565	10.337	10.0534	10.2005	9.51856	9.60611	9.0368	9.54705	9.14194	9.67201	8.82419	9.30792	9.11497	9.51111	9.41643	9.43528	7.83088	8.36348	8.04791	7.72977	8.10331	8.55914	8.49142	7.87564	8.8909	8.4612	9.82949	9.3442	9.43587	9.46566	9.43168	9.15611	8.90354	9.584	8.65688	9.07852	8.74235	9.78973	9.33292	8.54691	9.96188	9.23061	9.22906	9.802	9.10221	9.44967	9.41085	9.22906	9.22409
3091	9.20571	10.6632	10.7591	11.0835	10.3642	9.80717	10.3983	10.1255	10.3696	9.86534	8.91172	9.25573	9.35977	10.4692	9.85061	9.39183	8.68228	10.0547	9.72661	8.62858	9.29879	9.56149	9.94105	8.71841	9.14022	9.90873	9.77246	9.42794	10.0287	9.38412	9.15373	9.54143	9.81726	9.38152	9.93346	10.0787	10.0087	9.81433	9.66555	8.79618	9.06472	10.2759	9.58747	10.0713	9.86241	10.1791	10.4631	9.82182	10.0283
3096	6.78337	6.25851	6.41434	6.08452	6.30134	6.19549	6.03615	6.39181	6.18571	6.18178	6.13305	6.58325	5.89937	5.73853	6.38345	6.05946	6.63296	7.0381	6.867	7.40619	7.06059	7.37327	7.07676	6.93751	6.91928	6.96275	5.76582	5.91638	5.75449	5.80007	5.98531	5.69755	5.78045	5.91093	5.71954	5.6919	5.62154	5.98045	5.744	5.89973	5.60887	6.15115	6.07872	6.19675	5.89314	6.3082	6.35964	5.97796	5.729
3099	8.56343	7.32679	7.2579	7.53551	7.17443	7.24478	7.46101	7.32014	7.33539	8.49526	8.12808	8.69805	8.06102	7.95515	8.21165	8.75737	7.85761	7.4827	7.1659	7.408	6.41493	7.02517	8.22865	6.64164	8.10105	7.07491	6.00011	6.97535	6.91419	6.44573	7.56451	7.28394	6.13996	7.12089	6.46308	7.16177	7.47998	8.23592	8.59083	7.47754	8.2149	7.28796	7.29339	7.59068	8.11475	7.44413	7.7134	8.22082	7.43178
3103	11.7588	12.1067	12.6049	12.1959	11.9805	11.6893	12.0125	12.0593	11.545	11.8699	11.6611	11.8667	12.2469	12.2528	11.9891	11.6354	12.1891	12.084	12.3919	12.9298	12.7422	12.5037	12.5759	12.2065	11.8418	12.5049	12.3434	11.9486	11.7698	12.329	11.3187	11.5222	11.545	12.4419	11.1594	12.6306	12.4295	12.4663	11.7997	12.078	12.037	12.4816	12.28	12.1318	12.037	11.9942	12.2845	12.2198	12.512
3110	7.54043	7.19865	7.95515	7.75174	7.37379	7.75746	7.52507	6.94947	6.85607	7.02544	7.05754	7.12243	7.25168	7.16873	7.32714	7.57098	6.35267	6.48014	6.35048	6.42577	6.48445	6.48509	6.56194	6.52418	6.5946	6.77276	7.71159	7.15797	6.87152	7.20365	7.1806	7.37448	6.82043	7.17354	6.38738	6.89422	6.67683	7.53084	6.82485	6.99738	7.08898	7.43875	6.86927	7.52352	7.14708	7.57215	7.32273	7.18816	6.80633
3112	7.38118	6.93833	6.66456	7.54819	6.95201	7.08362	6.92968	7.34047	7.61486	7.02572	6.20916	7.88095	7.22877	6.59608	7.57297	7.46886	7.26832	7.06005	5.96235	8.17799	7.12135	7.9647	6.97325	8.24807	8.14297	6.87091	5.94634	7.53289	5.79596	7.5847	7.03473	6.87487	6.72725	6.44524	7.65825	7.53801	6.73531	7.26437	6.81251	7.11385	6.23224	6.66667	7.25813	7.1278	6.90242	7.2838	7.45439	7.4027	7.04645
3114	6.85008	7.23205	6.84568	6.73913	6.92081	7.29339	7.01156	6.49716	6.83245	7.33101	7.42548	6.44105	7.50834	7.22605	7.38746	6.50803	7.07427	7.50304	8.13046	7.99891	7.87195	7.06166	7.97424	8.36747	7.55709	7.96149	7.14799	7.05222	7.30333	6.44614	7.49102	7.11606	6.49423	7.17636	7.80554	7.37254	6.74473	6.45219	6.75356	7.30256	6.71363	7.06251	6.83496	7.17384	7.62979	7.25711	7.23272	6.58986	6.47525
3116	8.42732	5.69755	8.17609	8.17109	8.59164	8.50442	5.76109	8.60559	6.3263	5.6755	9.86363	6.18129	9.62217	5.98418	5.79596	7.8435	10.1317	6.14198	8.1952	10.2925	8.9678	6.60799	8.98514	9.26653	8.24981	8.61773	5.85033	5.89542	10.8186	8.3395	8.39612	5.6755	5.68442	7.66853	6.08904	8.17201	5.8971	6.17764	5.80109	9.70978	7.72708	7.7024	8.82795	5.69879	9.15156	5.87487	5.92828	5.64386	6.42269
3117	8.27778	8.31739	8.44663	8.43479	8.49605	8.36134	8.25816	8.27822	8.58697	8.46847	8.47421	8.42732	8.32859	8.35006	8.30009	8.44292	9.05364	9.52981	9.39535	9.06078	8.79437	8.34899	8.44684	9.29454	8.69882	8.85689	8.23904	8.13476	8.33424	8.43479	8.18784	8.65614	7.94921	8.4162	8.15499	8.39857	8.37452	8.11508	8.50964	8.1671	8.51154	8.65747	8.49712	8.31277	8.36814	8.49809	8.31019	8.29296	8.45911
3120	5.95684	5.81625	6.23452	5.65623	5.79416	5.65977	5.72157	5.70414	5.74799	5.87828	5.91756	6.867	5.86253	6.02391	7.96653	5.82207	7.07835	5.81334	5.85169	5.99676	6.63152	5.66315	6.83758	6.23859	5.77837	5.76385	6.15847	6.53416	7.49874	5.72266	6.44105	7.03037	5.74013	6.00234	5.76936	7.79029	6.86419	6.9082	5.59932	5.67788	5.70811	5.65055	5.68636	5.62546	6.54674	5.74373	6.6344	5.6808	6.95627
3122	7.07178	6.47381	6.47702	6.09511	7.27833	6.36874	6.55413	7.20166	7.5255	6.74373	6.9542	7.08131	7.5708	5.91591	6.73384	6.49455	6.52457	6.96138	7.68115	6.36424	6.12182	6.78039	5.88555	6.60938	6.65552	6.50607	5.8285	6.59601	6.91798	6.48549	6.37556	6.4539	5.68345	6.91638	6.03626	6.62024	5.79789	6.21879	7.05952	6.4823	6.32994	6.70284	7.32478	5.83964	7.23637	6.90766	6.6597	6.04331	6.21658
3123	7.10904	6.79139	7.12719	7.22056	7.35825	7.00379	7.0506	7.05662	7.32063	7.15377	7.37796	7.30034	7.40434	6.84195	6.90576	6.55383	6.19773	6.60858	6.86908	6.61813	6.47075	6.93617	7.00206	7.15547	6.34768	6.7331	5.97012	6.14632	6.40063	6.01344	6.27981	6.19675	5.81397	5.9032	6.84406	6.02467	6.26864	6.24661	6.24152	6.67795	6.33207	6.22051	6.36658	6.40198	6.14077	6.8251	6.41902	6.08231	7.54964
3125	8.09056	8.3768	8.69919	8.23075	8.21032	8.10523	7.87758	8.07313	7.40371	8.23329	7.71628	8.71622	8.0442	8.06644	7.78955	7.67784	7.60021	7.31275	7.66167	7.77384	7.59124	7.78858	7.95097	7.42265	7.58678	7.47143	7.98545	7.95624	8.73113	7.96184	8.03789	8.33331	8.0438	8.3589	8.17633	7.86179	8.11863	7.85101	8.0914	8.47457	8.5467	8.24421	8.28922	7.75766	8.95858	7.70455	7.5812	8.21348	7.44249
3127	9.26371	9.3487	8.9572	9.30956	9.54732	9.2079	8.98691	9.18853	9.22929	9.45637	9.38877	9.11005	9.38594	9.37634	9.07268	8.63693	9.50518	9.95825	9.78103	9.35867	9.14472	10.1535	9.5301	9.8222	9.66498	9.52261	9.0368	9.20415	9.28176	8.98275	9.09754	9.58373	9.41854	9.45799	9.22978	8.93959	9.03473	8.92866	8.81462	9.14299	9.50673	9.45601	8.98169	8.95091	9.109	9.65624	9.41588	9.23923	9.17789
3135	11.7519	10.9048	11.0636	11.2085	11.3538	11.547	11.2195	10.949	11.1647	11.6443	11.6789	11.7975	11.6406	10.9964	11.9925	11.4493	12.5975	12.0932	12.0566	12.7282	12.3046	11.9151	11.9848	12.2699	11.7706	12.0316	12.1133	11.5615	11.2316	11.6782	11.6611	11.6812	11.0619	11.4966	11.6436	11.3119	11.5135	10.8471	11.5896	11.6044	11.401	11.2011	11.5532	11.4727	11.8566	11.0785	11.1885	11.8375	11.5676
3136	7.74866	8.06883	8.09566	8.23364	7.99133	8.14791	7.74167	7.58771	7.88391	8.1939	7.98795	7.83955	8.07742	8.13351	8.22563	7.8537	9.15942	9.18711	9.42533	9.23193	8.99442	8.85507	9.40563	8.94086	8.2925	8.54691	7.98863	8.32273	7.95443	8.03674	7.9376	7.8844	8.08059	8.04057	8.10814	8.22259	8.28904	7.80608	8.48453	7.9542	7.47842	8.38041	8.05821	8.10331	8.5563	8.37062	8.15915	8.93892	8.7178
3140	9.88082	11.0095	7.9457	8.1597	7.94205	7.99054	10.2288	10.2281	10.2296	10.1294	9.74147	10.5135	8.18198	7.57068	10.7382	8.08954	10.5178	9.79607	8.09056	8.15022	8.28123	9.64278	7.89293	8.13221	10.1092	9.80751	10.4872	7.75895	11.2745	10.5563	10.3678	8.25729	9.31302	10.4026	8.10331	10.2575	9.93657	9.79709	8.22543	9.97068	11.2072	10.5494	11.1953	10.7881	10.8998	8.1597	8.32816	10.3419	9.91581
3141	7.0802	7.56839	9.55707	9.60464	7.89806	9.68132	7.67955	9.79133	9.29768	9.65391	7.84723	8.27543	7.47027	9.51983	7.51539	6.97063	6.87152	6.95598	6.63777	9.98977	6.92205	10.9463	9.48623	10.4981	8.42371	6.875	10.7155	9.27419	7.84307	7.61062	7.40809	10.4664	11.016	7.3303	10.606	7.80375	8.86337	9.83775	9.71493	7.06923	9.78327	9.22061	9.33446	9.13218	7.51472	7.47986	7.26228	7.43066	9.74241
3143	8.27751	8.93439	9.48007	8.84468	8.33928	9.01278	7.67763	8.24105	7.96932	8.67137	7.36325	8.32465	8.0721	8.25309	8.17463	8.26792	7.01659	7.99334	6.8974	7.08294	8.11173	7.1722	7.26563	7.6222	7.91626	7.44019	7.96972	9.06126	8.53173	8.05687	7.5679	7.83051	7.66748	8.84068	6.56775	8.69538	7.98694	8.78625	8.73068	8.14914	8.44606	8.03009	7.71656	8.55485	8.25039	7.94278	8.25004	8.37715	7.64952
3151	6.7331	6.61893	6.62835	6.53816	6.70147	6.57301	6.48469	6.56707	6.49929	6.55193	6.71832	6.34943	6.49866	6.25393	6.47397	6.51812	8.64965	8.87422	8.65688	7.12202	7.99334	7.49439	7.4461	8.21015	7.49185	8.06406	6.54712	6.71227	6.75773	6.79705	6.7783	7.00873	7.37861	6.61186	7.06096	6.62002	6.55489	6.77876	6.70647	6.82523	6.77276	7.01278	6.98186	6.4951	6.99054	6.59969	6.71913	6.71941	6.77205
3155	9.32367	8.8994	8.98068	8.78155	9.19429	8.62901	9.50673	9.49397	9.80521	9.79097	9.81367	10.0219	9.70065	8.74162	9.49219	9.95347	9.61257	9.57254	9.02877	9.51932	8.88338	9.20542	9.45047	9.34711	9.45292	9.09685	9.01984	9.92886	9.18516	9.70302	9.49978	9.68547	9.06425	9.83775	9.83442	9.61089	9.2351	8.97508	9.83638	9.3257	9.50932	8.83303	9.39308	8.85102	10.0623	9.04511	9.0116	9.96418	9.02957
3157	6.42751	5.8876	7.08247	6.11565	6.62842	6.41224	5.55923	5.81473	5.63138	6.63274	7.72012	5.71411	6.867	5.61369	5.85231	6.24133	5.50376	6.09417	6.2897	6.29198	6.24924	6.15015	6.30793	6.15537	6.17715	6.38131	5.68122	6.25046	6.36935	6.02006	5.80199	5.84263	5.66625	6.01432	5.66118	6.18522	5.84661	5.70003	5.87828	5.79596	5.66329	6.47974	5.6748	5.76438	6.28412	5.6497	5.58779	5.65722	6.60572
3162	6.56277	7.18889	6.867	6.98773	6.46825	6.46978	6.07024	6.3145	6.47509	6.53045	6.85441	7.00607	6.25281	6.75773	6.15667	7.17433	5.68636	5.99228	5.94077	5.97387	5.87512	6.07268	6.16784	5.99003	6.26019	6.06011	7.34452	6.68851	6.60616	6.09897	6.52937	7.04834	6.41877	6.84841	7.16122	6.8186	6.44524	7.24943	6.3586	6.62154	7.54376	6.54475	6.50087	6.71567	6.71268	5.81955	6.5041	6.80391	6.17656
3173	7.71299	8.74788	8.05111	7.60583	7.57851	7.55618	7.83973	7.23086	7.5787	7.69776	7.89193	7.01841	7.81041	8.39857	8.60486	7.63709	8.78682	7.51429	8.2214	7.50681	7.39453	7.65825	7.64995	7.25009	6.94501	7.37809	7.74237	7.55242	8.2692	7.02264	7.88518	7.12688	7.33375	6.90957	7.18762	7.64785	8.29794	7.88095	7.5956	7.81229	7.80032	7.82834	6.97552	7.5717	7.57952	7.50099	7.77325	8.11173	7.66343
3181	7.51234	7.55914	7.8048	7.792	8.1805	7.32331	7.61642	7.61642	7.90763	7.47357	7.83618	7.71605	7.54945	7.38968	7.5818	7.96069	9.57222	10.6284	9.78941	9.60298	9.54377	9.1196	9.04032	9.95689	8.7058	9.65959	7.6363	7.97671	7.73384	7.5775	7.35842	7.91904	8.26618	7.51402	8.86771	7.93027	8.4152	8.25309	7.01078	7.74985	8.8926	8.2488	8.06601	8.70527	8.5463	7.93039	7.41931	8.04567	7.67725
3186	8.78048	9.10166	9.17844	9.48383	9.4623	9.17133	8.77038	8.9588	8.98169	9.14447	8.53887	9.01499	8.97295	8.69592	9.09197	9.20622	9.05383	8.92549	8.87315	9.14221	9.16163	8.53914	8.65667	8.77842	8.93204	8.67695	8.79195	9.18561	8.98206	8.98295	9.27565	9.09623	8.70724	9.36305	8.64885	8.72306	9.03499	8.95957	8.97816	8.8926	9.21029	8.95146	9.0032	8.95827	9.22978	8.92691	8.9722	8.92224	8.60993
3189	5.86327	6.39876	6.0069	6.35894	5.92616	6.38002	6.66962	6.35659	6.43446	5.94808	5.8471	6.48421	6.43562	6.03255	6.72434	6.29417	6.88131	6.19364	6.57892	6.18178	6.03408	5.81841	5.97035	6.41183	6.17744	6.34583	6.22806	5.94077	6.0679	5.95281	6.43422	6.60418	5.92593	6.57278	5.96715	5.76412	6.32558	5.94449	6.03015	6.04591	6.16007	6.7848	6.20452	6.19481	5.96932	5.96521	6.40468	6.57383	6.09448
3193	7.73518	7.5922	6.78958	6.57016	6.54987	7.93167	7.10785	7.696	6.39961	7.27123	6.80416	6.38242	7.42971	7.19266	6.3188	7.75528	6.81099	6.88482	6.77733	6.48915	6.75323	6.8953	6.41149	6.88295	7.71839	6.93938	8.04347	7.31171	6.26892	7.52476	6.8932	7.06923	6.64271	7.63519	7.19753	6.15226	6.34811	6.96704	6.90552	6.69838	6.98186	6.97069	7.27691	7.17305	6.07417	7.37809	7.06193	7.02692	6.99508
3195	8.97053	8.45866	7.24962	6.43339	9.40359	7.19012	7.75941	6.93366	8.37639	6.13254	6.98559	7.72269	8.76157	6.00901	10.2683	5.88361	8.92847	6.98638	8.85399	8.03391	8.53514	8.10461	7.76339	7.21104	7.00551	9.13507	6.7848	8.01775	9.06829	7.6256	7.64536	6.77993	8.32794	7.41497	7.97988	9.09045	7.96676	8.15652	6.47397	7.80087	9.05137	7.00485	6.46276	7.96272	6.40628	7.75571	7.78061	8.57664	6.46841
3203	10.8115	10.3306	10.606	10.6478	11.5477	10.7032	10.4308	10.7169	10.7532	10.212	11.1015	10.6146	10.8604	10.2914	10.2469	10.7844	12.5164	12.0992	11.8045	11.6044	11.872	11.0969	10.3295	12.5543	11.4181	11.8028	10.8827	10.9624	10.8338	11.1682	11.1283	10.5704	10.441	10.6265	10.9242	10.8761	9.99772	10.5772	10.4475	10.4722	10.6656	11.0057	11.1004	10.3346	10.7566	10.2532	10.4143	10.7551	10.5531
3204	5.88555	5.75502	5.71316	6.41877	6.74033	5.72266	5.7708	5.63612	5.95304	5.87159	5.96201	5.6919	5.67313	5.75621	5.79712	5.67788	6.35337	6.23148	6.85428	6.32959	7.25192	5.84039	6.567	6.36935	7.17665	6.73034	5.91461	6.50913	5.7236	5.73518	5.92828	5.82686	5.80659	5.61413	6.04969	5.72509	5.77342	5.73612	5.91046	5.89037	5.60652	6.1725	5.89937	5.58347	6.35964	5.62241	5.98857	5.63008	6.28164
3206	10.4227	9.75039	9.55358	9.57374	9.86807	10.5253	9.95416	10.2501	10.3983	10.3809	9.97651	9.37924	10.129	10.3036	10.8453	10.0066	10.7019	10.3574	10.2109	10.3798	9.96035	10.5792	10.8135	9.4232	10.5097	10.4168	9.88903	10.1426	9.78698	9.93956	10.1849	10.1343	10.0259	9.76344	10.6465	10.0336	9.75039	9.02609	9.77207	10.2078	9.46207	9.72235	10.0814	9.60322	9.53286	10.5072	10.235	10.22	9.64807
3210	8.18431	7.9925	7.9868	7.92019	8.30136	8.14514	8.19227	8.03506	8.00754	8.27363	8.62185	8.43	8.33214	8.18556	8.3785	8.13666	9.19293	9.26947	9.14878	9.26947	8.73649	9.18793	8.78713	9.08131	8.53146	8.74771	7.99905	7.92892	8.15585	8.06622	8.34452	7.95851	8.72191	7.87564	8.53223	8.1698	8.38569	7.78463	7.9426	8.20411	7.92317	8.12553	8.23656	7.79856	8.73981	7.94411	8.08531	8.38727	8.47543
3215	9.04725	9.45569	10.3407	9.63644	9.91038	9.78646	9.45994	9.69034	10.0129	9.28365	9.6979	9.99924	9.84051	9.94993	9.0316	9.58007	9.87207	9.77508	9.9638	8.66187	9.77246	9.31195	8.86288	9.97987	9.20359	9.05767	9.50541	9.78291	10.0972	9.89166	9.82913	10.3725	9.68547	9.18468	9.84964	9.85848	9.36996	9.46265	9.69655	9.94441	10.1125	10.0893	9.92058	9.51052	9.35977	10.2239	9.88239	9.40299	9.96035
3216	6.64664	6.52852	6.9032	6.60996	7.17315	6.64799	6.56081	6.72772	6.99391	6.80544	6.80442	7.01598	6.53608	6.43339	7.04639	6.42377	7.55447	7.08199	7.43578	7.7328	7.586	7.85567	7.56145	7.43648	7.26228	7.34632	6.85428	6.81067	6.54613	6.44483	6.7137	6.97274	7.00607	6.31764	7.28247	6.70394	6.92575	6.78201	6.59601	6.46494	6.54896	6.70681	6.73699	6.69879	6.64378	6.31907	6.46332	6.53755	6.94779
3224	7.36381	8.90848	9.68835	9.35102	9.61875	9.52148	8.45525	8.65279	8.85263	6.96516	7.52957	7.01156	8.88155	9.08853	8.32081	6.86075	8.70053	10.1384	10.3758	8.25743	10.5974	9.61988	7.64311	9.94779	7.54418	11.3888	9.34328	7.26121	8.21802	8.45425	8.28833	7.70579	9.10198	6.77178	8.9113	8.25972	8.06801	9.584	7.02451	7.60953	8.8577	9.58268	8.65586	10.1664	8.78918	9.17159	10.9064	7.44766	9.82121
3231	6.25729	8.46079	7.02171	8.31277	7.37861	7.10713	8.48925	8.44114	7.33411	8.42685	7.19095	6.87621	7.12959	7.61194	6.90844	6.30793	6.14955	7.50233	6.33304	7.83355	7.58236	8.07335	6.81111	6.63691	6.11606	6.62625	6.46138	7.81977	7.0563	7.88173	6.38088	6.22806	6.07533	8.05729	8.04661	7.76694	6.35537	8.16269	8.31472	7.83505	6.07024	8.0356	7.97921	8.12944	8.23075	8.30136	8.51132	8.47489	8.24623
3235	8.23959	8.87975	8.76359	8.12959	7.82416	8.60594	9.3102	9.6113	8.36322	9.30216	8.75997	7.82434	8.57601	9.13542	8.76818	8.00901	7.22003	7.75267	7.85268	8.2547	7.77012	7.46393	8.03699	7.45419	8.3711	7.5085	8.61018	8.20658	8.34884	8.86061	8.23312	8.24308	7.78185	8.63013	8.3917	8.52108	9.37257	9.33321	8.67927	8.19962	8.53269	8.67237	8.32816	8.69454	8.4266	8.37084	8.34952	9.2079	9.0772
3241	6.30947	6.63842	6.4936	6.3318	6.59755	6.23594	6.63856	6.3652	6.1304	6.2948	6.51539	6.44933	6.64486	6.49201	6.79718	6.68754	6.91674	8.55914	8.52601	7.94382	7.08162	7.31126	6.90641	8.18276	6.21196	8.02283	6.90844	7.11853	6.42967	6.76359	6.88131	6.22137	6.49629	6.66308	7.16107	6.71968	6.29098	7.23982	6.60909	6.56315	7.09344	6.61806	6.40502	6.54177	6.1356	6.51445	7.65155	6.20326	6.84568
3242	7.2135	7.83864	8.25309	7.6146	6.28494	7.65687	8.238	7.97858	8.19092	8.25522	7.75727	6.96121	7.21643	8.95219	7.63659	7.15417	6.50693	7.35955	7.25678	8.07313	6.99267	7.91016	8.40324	7.77044	8.28664	7.19695	8.21148	8.02905	6.43603	6.97988	6.81448	8.16906	7.27017	7.08557	7.82762	7.32429	7.8659	7.79107	8.04057	6.75535	7.2722	7.99517	7.12939	8.4364	6.71077	7.46158	7.79107	8.17349	7.92892
3244	10.4382	10.6692	10.5755	10.3542	10.3925	10.2727	10.3921	10.4784	10.372	10.0342	10.4628	10.7866	10.2949	10.8761	10.5273	10.1943	9.5274	10.0691	9.91545	9.82478	10.1609	10.408	10.4503	10.4486	11.023	10.0432	10.8542	10.3314	10.4765	10.2607	10.1965	10.3853	10.5692	10.426	10.7596	10.195	10.4106	10.7294	10.5135	10.1232	10.432	10.7114	10.0763	10.3755	10.3192	10.3419	10.5777	10.5833	10.7711
3245	7.81391	8.1029	8.36429	8.52383	7.93103	7.55634	7.96232	7.86023	7.8333	8.06126	7.55235	8.32244	8.10347	7.58678	8.2167	7.0267	6.91549	7.38345	7.35773	7.19305	7.09756	6.92957	7.68525	7.27285	7.472	7.8707	7.20583	7.94295	8.31522	7.88343	8.41639	8.73352	8.1042	8.13737	7.64389	7.20292	7.77433	8.06046	8.52682	7.6295	8.06678	8.11284	8.17334	8.2142	7.8498	8.29628	8.12727	7.50099	7.98899
3248	13.2309	13.6745	12.7786	12.7422	13.5701	12.587	13.1354	13.542	12.4173	13.1624	12.8581	13.2255	12.4017	12.6456	13.575	12.7685	12.822	12.9488	11.7683	11.9412	12.3489	12.9911	12.2778	11.9814	12.6774	12.9696	13.4522	12.4857	13.6462	13.6533	12.7473	12.6969	12.5088	13.6488	12.3388	13.4901	12.7521	13.4834	12.9185	12.4112	13.7963	13.3352	13.8142	13.4164	13.4061	12.5655	12.722	13.1067	13.1155
3253	10.4889	10.4669	11.7313	11.2955	11.6044	10.9344	11.8159	10.7679	11.7564	10.6082	11.5868	11.9419	11.1335	10.8245	10.9819	10.1225	9.71283	8.60663	9.35347	9.43247	10.6241	9.72445	9.57222	11.9985	10.2773	10.7006	11.2072	10.5803	12.3272	10.767	12.1566	11.796	11.5768	10.1207	11.8028	11.6716	11.7273	11.1919	10.0965	11.6072	10.8777	10.9004	10.0946	11.327	11.5761	10.541	11.4226	9.98186	11.4986
3254	7.42186	6.63166	7.06144	7.43739	7.06358	7.21456	6.69631	7.27239	7.29866	6.78162	6.94599	6.93267	7.13163	6.84431	7.56065	7.24223	6.45545	6.43008	6.77329	7.09134	6.76155	7.0173	7.38699	6.38045	7.02077	6.71404	7.78887	6.8953	7.30279	6.96029	6.96704	6.67116	6.63835	7.07146	7.12806	7.10723	7.07919	6.67201	6.4783	7.60601	6.44753	6.65013	6.64543	7.14914	7.33561	7.55235	6.97603	6.69287	6.58072
3261	9.59598	10.0298	10.4515	10.0358	10.2403	9.72629	10.2113	9.58268	9.62694	10.3239	9.91674	9.71865	10.43	10.7596	9.85783	9.85753	9.34763	8.70212	9.4609	8.57739	9.63618	9.16641	9.62963	8.85102	9.07292	9.66899	10.3853	9.52418	10.2731	9.7475	10.2327	10.4336	9.97343	9.49732	10.3208	9.702	9.78415	9.73215	9.9779	9.08489	10.1866	10.1686	9.86778	9.87774	9.47257	10.0123	9.78826	9.49732	10.0607
3262	8.63643	9.13011	8.51617	9.08091	8.67796	8.65614	9.08457	8.34798	8.17126	9.25896	8.67069	8.19283	9.0401	9.2713	9.50118	8.99133	8.98847	8.75428	8.84572	9.06472	8.96537	8.6505	9.10667	8.71678	9.07852	8.92477	9.099	8.96715	8.73142	9.06568	9.05735	9.02791	8.96241	9.0032	9.01229	9.15506	8.81116	9.11271	8.30301	8.40128	8.65151	8.49183	8.52966	9.21227	9.05163	9.19568	9.19293	9.37984	8.3421
3264	9.59779	9.50091	9.66526	9.67317	9.744	9.581	9.39869	9.26859	9.60639	9.38747	9.15373	9.36767	9.41894	9.14246	9.32603	9.42267	8.29184	8.41124	8.40324	8.21131	8.42221	8.69538	8.6511	8.69882	8.45911	8.79813	9.57159	9.14022	9.5863	9.44208	9.36444	9.54034	9.14862	9.46645	9.40278	9.1702	9.25455	9.50182	9.35901	9.1222	9.28909	9.6156	9.49335	9.43364	9.11213	9.3223	9.1222	9.14572	9.18348
3266	12.4005	10.9495	12.1928	11.4959	13.0182	12.708	11.6354	12.7358	12.8261	11.7917	13.9365	12.4132	13.1155	9.92058	9.77167	12.1971	8.6202	10.4792	11.5735	10.313	9.4114	9.57374	9.56421	10.7284	11.4815	8.45663	11.3231	11.4626	12.4806	12.6957	12.1492	12.1596	9.68767	11.8705	13.7414	12.1539	11.7706	10.3794	11.0596	12.7006	12.3377	12.6834	12.8398	9.57316	10.9227	11.0905	10.1088	9.75135	12.6125
3267	11.796	9.99608	11.028	10.9665	11.2617	12.1765	12.5403	12.0628	11.7631	10.8911	12.9142	11.9336	12.8317	11.3895	11.8886	10.9059	10.1357	10.8444	10.6165	10.7857	10.1502	10.5692	10.1096	11.1879	11.3415	11.4925	10.9568	11.8743	11.9609	11.7661	11.7997	12.1748	11.1879	11.2556	12.4922	11.0601	11.4829	12.1188	11.1654	11.4493	11.4231	11.8549	11.4566	11.4874	11.7297	11.0596	11.2347	11.2645	12.3024
3272	5.586	7.41534	7.61773	8.01256	7.95647	7.82274	6.99413	6.67857	7.35393	5.62067	5.73317	5.70866	7.44671	7.89106	7.13737	5.67201	7.23105	5.73088	8.39431	5.74626	8.39497	7.70363	5.67032	7.85036	5.76949	8.55002	8.24903	5.60432	8.10004	7.11724	6.58645	7.24553	8.41549	5.67704	7.48038	7.20607	6.85521	7.90778	5.73021	6.91549	6.91016	7.58552	6.97734	8.27045	6.98045	6.91099	7.90579	5.76293	8.36114
3277	6.79294	6.55223	6.73189	6.64806	7.20583	6.77726	6.51952	6.88409	6.45594	6.61186	6.85644	6.9224	6.77316	6.07396	6.75819	6.34557	6.87816	6.81251	6.69865	6.93506	6.42676	6.96058	6.57773	6.58377	6.34794	6.64293	6.59785	6.52821	7.40619	6.92452	6.5347	6.43174	7.23926	6.55193	7.01686	6.53439	7.22147	6.70353	6.99827	7.17774	6.04926	6.53939	7.06241	6.32532	8.08628	6.43099	6.44516	6.82182	6.70065
3279	11.8735	12.0972	12.4877	12.0265	12.4628	11.6586	11.761	12.6207	11.622	12.6076	9.75691	11.8487	12.4867	11.9774	9.98813	11.65	11.305	8.72257	11.579	10.3013	11.7437	12.5256	10.7926	9.0001	11.3941	8.54056	12.8317	9.98703	11.6228	12.8705	12.4305	11.9821	11.4734	11.9789	12.5998	11.7675	11.6586	9.76372	11.5741	11.008	12.561	12.102	12.6049	9.04823	8.97437	9.98085	11.7556	11.4297	12.0709
3280	7.96149	7.35275	7.24943	6.94715	6.55527	7.11544	6.90766	7.00829	6.45724	8.44114	7.13336	6.33499	7.12995	5.96086	8.75118	7.92001	8.59101	7.50885	6.85039	8.0146	6.79615	8.21819	8.04125	6.38019	6.70236	6.74666	7.37237	6.843	6.70449	7.24393	7.09171	6.72096	6.70264	7.24821	7.02648	7.20622	6.77733	6.34943	7.81511	6.57098	6.59468	7.36511	7.2066	6.49977	7.6063	7.11044	7.31104	8.581	6.95799
3284	9.35126	6.88331	9.352	9.91991	9.89462	8.77581	6.5041	8.66116	7.72164	6.59763	9.3223	8.35992	9.61903	7.18212	8.20346	8.8792	8.75943	7.48306	8.83399	8.23729	8.97011	7.48617	8.05855	8.01606	8.4797	8.74587	6.77178	7.53431	9.4197	8.64707	8.26007	7.15392	6.53323	8.04594	6.81137	8.47994	6.17586	6.82611	6.47477	9.85419	9.16789	7.95831	7.87411	7.21292	9.12914	7.28421	7.15055	7.0069	6.88651
3289	9.33633	9.57126	9.00166	9.42474	9.65027	9.12727	9.09685	8.68532	9.2713	9.49631	9.05013	9.60116	9.27904	9.09472	9.21472	8.87399	10.0893	9.92786	9.87101	9.87914	9.67348	10.254	9.57919	9.89704	9.82617	9.60048	9.5374	9.14878	9.75691	9.24171	9.50743	9.6338	9.49519	9.0316	9.95594	9.5889	9.62727	9.4609	9.79807	9.38566	9.64621	9.42005	9.48383	9.44682	10.0969	9.26371	9.24463	9.73254	9.88277
3300	8.11134	10.7127	10.8635	8.5243	7.80266	10.3531	8.147	10.4739	8.18586	8.21032	7.74866	10.3758	8.05668	8.27393	10.6398	10.2239	7.25935	9.6822	7.3091	9.48446	7.63386	9.07254	7.56451	9.2713	7.83355	7.45586	8.12701	8.08696	8.04066	10.4898	8.19246	8.33928	7.83939	10.8194	7.65549	7.90817	7.62708	10.2174	8.09163	7.41614	10.3716	8.1835	10.3963	10.2859	8.11008	10.5025	8.13318	10.2719	8.03391
[truncated: 14,236 more rows]
[truncated: 37 more columns]
